# Supplementary material for: High-throughput RNA sequencing reveals the effects of 2,2′,4,4′ -tetrabromodiphenyl ether on retina and bone development of zebrafish larvae
Source: BMC Genomics. 2015 Jan 23;16(1):23. doi: 10.1186/s12864-014-1194-5 (PMC4312473; doi:10.1186/s12864-014-1194-5)
Supplement: Additional file 1: Table S1. — The most abundant transcripts in four groups. [file 12864_2014_1194_MOESM1_ESM.xls]

## Sheet: Sheet1
Table S2 The most abundant transcripts in four groups
No	Negative Control	DMSO vehicle	5 μg/L BDE47	500 μg/L BDE47
1	si	si	si	si
2	myhz1	myhz1	myhz1	myhz1
3	ef1a	ef1a	ef1a	pvalb2
4	LOC100535672	pvalb2	LOC100535672	ef1a
5	try	LOC100535672	pvalb2	mylz2
6	pvalb2	try	try	LOC100535672
7	mylz2	krt4	mylz2	pvalb1
8	ctrb1	mylz2	krt4	tpt1
9	actc1b	pvalb1	pvalb1	try
10	krt4	cyt1	ctrb1	hsp90ab1
11	hsp90ab1	ctrb1	cyt1	rps3a
12	cyt1	hsp90ab1	aldob	gapdh
13	pvalb1	aldob	hsp90ab1	rpl7
14	bactin2	bactin2	tpt1	bactin2
15	eef2b	tpt1	rps3a	apobl
