# Supplementary material for: High-throughput RNA sequencing reveals the effects of 2,2′,4,4′ -tetrabromodiphenyl ether on retina and bone development of zebrafish larvae
Source: BMC Genomics. 2015 Jan 23;16(1):23. doi: 10.1186/s12864-014-1194-5 (PMC4312473; doi:10.1186/s12864-014-1194-5)
Supplement: Additional file 2: Table S2. — The differentially expressed genes of zebrafish larvae treated by 500 μg/L BDE47 (p < 0.05). [file 12864_2014_1194_MOESM2_ESM.xls]

## Sheet: DifGene(500vsS)
Table S3 The differentially expressed genes of zebrafish larvae treated by 500 μg/L BDE47 (p < 0.05)
Gene Symbol	AccID	BlastAccID	BlastSymbol/AccID	FoldChange	Style	P-value
LOC100535101	XP_003198158	NM_153201	HSPA8	115.041	up	0
pth1a	NM_212950			112.611	up	2.01505e-82
hsp70	NM_131397	NM_153201	HSPA8	111.461	up	0
hsp70l	NM_001113589	NM_153201	HSPA8	75.2716	up	0
LOC100536983	XP_003200216			56.4466	up	0
fosl1	NM_001161552	NM_005253	FOSL2	53.7708	up	0
fosb	NM_001007312	NM_006732	FOSB	51.6298	up	3.29067e-87
lepb	NM_001030186			49.4698	up	1.14213e-92
LOC556575	LOC556575			43.2005	up	1.75442e-25
MGC174857	NM_001103115	NM_001333	CTSL2	37.9321	up	1.73484e-15
hspb9	NM_001114705			27.6856	up	0
il12a	NM_001007107			26.8686	up	4.01464e-11
mmp13a	NM_201503	NM_002427	MMP13	26.6207	up	0
kcne4	NM_001082897	NM_080671	KCNE4	24.893	up	3.62968e-19
LOC798846	NM_001100062	NM_005527	HSPA1L	24.3849	up	0
lepa	NM_001128576			23.7076	up	1.56592e-26
LOC557301	XP_685429	NM_004291	CARTPT	21.1133	up	0
LOC100538045	XP_003197928			20.5466	up	1.4499e-08
LOC570404	XP_698974			20.3885	up	1.73211e-36
MGC174155	NM_001103118	NM_001333	CTSL2	18.9661	up	2.07194e-14
LOC100537665	XP_003199634	NM_001333	CTSL2	18.9661	up	2.07194e-14
LOC561147	XP_689643	NM_002648	PIM1	18.9661	up	3.55087e-11
MGC174152	NM_001105680	NM_001333	CTSL2	17.1221	up	1.27742e-18
atf3	NM_200964	NM_004024	ATF3	16.7871	up	0
LOC559748	XP_688207	NM_001198908	CCDC169	16.5953	up	6.05459e-07
LOC100333562	XP_002666978	NM_003540	HIST1H4F	16.5953	up	6.05459e-07
LOC100003896	NM_001115069			16.2002	up	3.57586e-12
LOC100536123	XP_003198276	NM_017579	DMBT1	15.8051	up	7.47274e-12
LOC100000332	XP_002662857	NM_152737	RNF182	15.2141	up	0
LOC100333904	XP_002665089	NM_005304	FFAR3	15.0148	up	2.71853e-06
il11b	XP_003200597			15.0148	up	2.71853e-06
LOC100001785	XP_001341714	NM_001333	CTSL2	15.0148	up	2.71853e-06
LOC100332718	XP_002666833	NM_001013657	GDPGP1	14.7514	up	1.33005e-08
timp2b	NM_213296	NM_003255	TIMP2	14.5276	up	0
LOC100538016	XP_003200235	NM_006806	BTG3	14.0665	up	1.98997e-200
LOC797181	XP_001337638	NM_000634	CXCR1	13.8294	up	2.98237e-10
LOC561346	XP_689846	NM_002648	PIM1	13.7504	up	3.25757e-23
LOC100007777	XP_001346148	NM_002648	PIM1	12.1172	up	4.05243e-18
LOC100334610	XP_002663270			12.0514	up	2.88312e-45
ifnphi1	NM_207640			11.8538	up	5.534e-05
ptrh1	NM_001013330	NM_001002913	PTRH1	11.7797	up	3.29561e-114
mmp9	NM_213123	NM_004994	MMP9	11.6132	up	0
insb	NM_001039064	NM_001185098	INS	11.5904	up	5.96895e-12
sgk2b	NM_001076564	NM_005627	SGK1	11.3044	up	2.71687e-176
LOC100005181	XP_001344298			11.0635	up	5.14633e-08
LOC100537455	XP_003199799	NM_032744	ADTRP	11.0635	up	2.39902e-06
LOC795066	XP_001335163	NM_032977	CASP10	10.7474	up	2.35422e-09
LOC100007785	XP_001920525	NM_002648	PIM1	10.5894	up	6.25621e-17
il1b	NM_212844			10.4623	up	1.38953e-139
ctsl1b	NM_131198	NM_001333	CTSL2	10.2733	up	0.000249885
tcap	XP_684103	NM_003673	TCAP	10.2223	up	0
LOC561283	XP_001920442	NM_002648	PIM1	10.1604	up	6.80369e-22
cyp2k6	NM_200509	NM_000769	CYP2C19	10.153	up	4.73541e-134
LOC100005016	XP_001344173			9.79535	up	4.39547e-230
LOC570585	XP_699174			9.72011	up	7.36199e-29
npas4	NM_001045321	NM_178864	NPAS4	9.49657	up	0
LOC100003046	XP_001342691	NM_139248	LIPH	9.48303	up	7.7856e-104
LOC100007738	XP_001346118	NM_002648	PIM1	9.48303	up	5.41566e-24
LOC100331807	XP_002665976	NM_198179	QRFPR	9.48303	up	0.000530356
LOC100333119	XP_002664076	NM_173537	GTF2IRD2	9.48303	up	0.000530356
scd	NM_198815	NM_024906	SCD5	9.39985	up	2.5684e-26
isg15	NM_001204169	NM_021009	UBC	9.19691	up	4.56489e-147
hig1	NM_200100	NM_014056	HIGD1A	9.10577	up	0
adm2	NM_001130135	NM_024866	ADM2	9.05002	up	1.85582e-180
odc1	NM_131801	NM_002539	ODC1	8.9562	up	0
LOC799612	NM_001162854	NM_001163558	PRL	8.78761	up	3.7894e-31
LOC100001908	XP_001337975			8.69278	up	0.00112381
LOC570432	XP_706556	NR_033212	CXorf65	8.69278	up	0.00112381
cyp2k18	NM_200512	NM_030878	CYP2C8	8.66954	up	1.77228e-236
fkbp5	NM_213149	NM_004117	FKBP5	8.6236	up	0
LOC100334514	XP_002666601	NM_080862	SPSB4	8.42936	up	9.5404e-05
plek2	NM_001128739	NM_016445	PLEK2	8.0263	up	1.4411e-172
slc25a25a	NM_213257	NR_049766	SLC25A25	7.98248	up	0
LOC571601	XP_700297	NM_014482	BMP10	7.90253	up	1.41495e-07
LOC100331628	XP_002663397			7.90253	up	8.99705e-16
LOC560098	LOC560098			7.90253	up	0.0023755
LOC570238	XP_698787	NM_005252	FOS	7.89008	up	3.06185e-129
rrad	NM_199798	NM_004165	RRAD	7.74685	up	0
LOC100151027	XP_001920092	NM_014391	ANKRD1	7.74597	up	1.22994e-208
rpe65a	NM_200751			7.71437	up	4.43587e-124
hspb11	NM_001099427			7.46647	up	0
LOC797641	XP_001338114	NM_018641	CHST12	7.37569	up	0.000408914
LOC566587	XP_694955	NM_018948	ERRFI1	7.34003	up	0
LOC100536170	XP_003199297	NM_173512	SLC38A11	7.27032	up	6.3882e-06
ptgs2b	NM_001025504	NM_000963	PTGS2	7.2475	up	0
LOC561829	XP_690320	NM_005082	TRIM25	7.11227	up	7.20527e-05
LOC100149321	XP_001922360	NM_001005464	HIST2H3A	7.11227	up	0.00500375
LOC100332242	XP_002663140			7.11227	up	0.00500375
fabp11b	NM_001020558	NM_001080526	FABP9	6.99938	up	2.2137e-13
ggt1	NM_200415	NM_013430	GGT1	6.92931	up	4.55117e-169
LOC100535062	XP_003200853			6.84886	up	2.8749e-16
gtpbp1	NM_213475	NM_004286	GTPBP1	6.71608	up	0
LOC100333040	XP_002663882	NM_001658	ARF1	6.64364	up	1.46879e-134
slc45a3	NM_001098195	NM_033102	SLC45A3	6.61837	up	1.1854e-38
LOC100001880	XP_001341795	NM_017920	URGCP	6.58544	up	2.30672e-38
agt	NM_198063	NM_000029	AGT	6.54131	up	0
lipg	NM_200128	NM_006033	LIPG	6.48772	up	0
ucp3	NM_200353	NM_003355	UCP2	6.473	up	0
fos	NM_205569	NM_005252	FOS	6.46356	up	0
LOC100007087	XP_003198992	NM_006399	BATF	6.40669	up	1.21002e-42
LOC100331684	XP_002663696	NM_175057	TAAR9	6.32202	up	0.0104884
LOC100330151	XP_002664431	NM_002648	PIM1	6.32202	up	0.0104884
LOC100537720	XP_003199627			6.32202	up	0.0104884
LOC100537165	XP_003197993	NM_002438	MRC1	6.32202	up	0.0104884
LOC100535076	XP_003199023			6.32202	up	0.0104884
LOC100537990	XP_003201411	NM_001805	CEBPE	6.32202	up	0.0104884
sesn2	NM_001079975	NM_031459	SESN2	6.31065	up	1.0126e-100
LOC100004590	XP_001343852	NM_001163692	UBAP1L	6.30653	up	2.4307e-74
nr4a1	NM_001002173	NM_173158	NR4A1	6.24744	up	0
LOC100331409	XP_002666938	NM_001076	UGT2B15	6.22623	up	9.69801e-25
ccrn4la	XP_700794	NM_012118	CCRN4L	6.22526	up	2.62695e-240
LOC100331278	XP_002663596	NM_153834	GPR112	6.20823	up	1.83419e-88
LOC100331625	XP_002662245	NR_027405	MTHFD2	6.1715	up	6.43883e-74
LOC100535423	XP_003200436			6.15992	up	0
il8	XP_001342606	NM_000584	IL8	6.10752	up	2.56484e-96
bzw1b	NM_213092	NM_014670	BZW1	6.08238	up	0
LOC100007781	XP_001920496	NM_002648	PIM1	5.98334	up	9.41008e-11
LOC100151078	XP_002666239			5.9269	up	6.43356e-12
acp6	NM_001110380	NM_016361	ACP6	5.85023	up	3.99555e-86
gadd45aa	NM_200576	NM_001924	GADD45A	5.84403	up	7.02118e-286
LOC100004607	XP_001338037	NM_000482	APOA4	5.80832	up	0
adam8b	XP_003199621	NM_021777	ADAM28	5.79519	up	8.67909e-28
LOC100150906	XP_001919931	NM_016347	NAT8B	5.79519	up	0.00349993
LOC559645	XP_688099	NM_017515	SLC35F2	5.79519	up	0.00349993
cebpb	NM_131884	NM_005194	CEBPB	5.79158	up	0
LOC797712	XP_001338178	NM_018641	CHST12	5.74729	up	2.8071e-08
smtla	NM_001037706	NM_022562	GH1	5.72933	up	2.3199e-06
LOC100534893	XP_003199013	NM_020778	ALPK3	5.72098	up	7.25386e-45
ugt5a1	NM_001037420			5.68272	up	3.45954e-55
pgp	NM_212726	NM_001042371	PGP	5.6515	up	2.1764e-119
LOC100536854	XP_003198990			5.58822	up	4.96789e-18
slc25a15a	NM_001080638	NM_014252	SLC25A15	5.57264	up	3.94492e-69
mthfd2	NM_001002181	NR_027405	MTHFD2	5.54823	up	4.07072e-57
LOC553492	XP_001920913	NM_018429	BDP1	5.54588	up	2.76117e-66
LOC100006870	XP_001345488			5.53177	up	5.54848e-27
e4bp4-3	NM_001128807	NM_005384	NFIL3	5.53177	up	7.12901e-05
rad21l1	NM_001080050	NM_001136566	RAD21L1	5.53177	up	7.12901e-05
LOC100535803	XP_003198319			5.53177	up	0.0218365
LOC793473	XP_001333235	NM_002029	FPR1	5.53177	up	0.0218365
LOC564281	XP_692721	NM_020156	C1GALT1	5.53177	up	0.0218365
LOC100005013	XP_003199478	NM_032626	RBBP6	5.53177	up	0.0218365
LOC555549	XP_706941	NM_058187	EVA1C	5.53177	up	0.0218365
nr4a3	NM_001172629	NM_173200	NR4A3	5.40215	up	8.05245e-106
pi15a	NM_001159977	NM_015886	PI15	5.37372	up	5.64499e-07
LOC100001846	XP_001338885			5.37372	up	0.000403716
pfkfb3	NM_213397	NM_004566	PFKFB3	5.35997	up	0
LOC561766	XP_690266	NM_004694	SLC16A6	5.30967	up	3.38164e-165
LOC100001617	XP_001337183			5.30407	up	8.98945e-65
serpine1	NM_001114559	NM_001165413	SERPINE1	5.27637	up	0
stmn4l	NM_001002563	NM_030795	STMN4	5.27394	up	0
LOC100536033	XP_003199631	NM_001333	CTSL2	5.26835	up	0.00705906
gpr81-4	XP_002664001	NM_148962	OXER1	5.24326	up	9.64532e-35
LOC561790	XP_685362	NM_005332	HBZ	5.20637	up	2.77771e-19
pde4c	XP_693630	NM_006203	PDE4D	5.18199	up	2.43882e-64
LOC100000832	XP_001340954	NM_172016	TRIM39	5.17949	up	2.60897e-44
nwd1	XP_001340187			5.13664	up	0.00234027
LOC100000469	XP_003197778			5.05762	up	2.06472e-06
stat1b	NM_200091	NM_139266	STAT1	5.04546	up	2.20419e-14
slc16a9a	NM_200410	NM_194298	SLC16A9	5.02043	up	0
irf7	NM_200677	NM_004031	IRF7	5.01469	up	1.95743e-158
LOC100537591	XP_003199633	NM_001333	CTSL2	4.9673	up	9.2672e-05
dnaja	XP_002666797	NM_001539	DNAJA1	4.93456	up	7.59915e-248
trib3	NM_212869	NR_027303	TRIB2	4.93152	up	0
LOC100330836	XP_002665621	NM_031446	C18orf21	4.92289	up	2.41054e-30
ptgs2a	NM_153657	NM_000963	PTGS2	4.9227	up	0
ch25h	NM_001008652	NM_003956	CH25H	4.88854	up	1.27444e-21
snx10a	NM_001139462	NR_037670	SNX10	4.8795	up	6.68747e-60
tars	NM_001122786	NR_047678	TARS	4.83482	up	0
LOC100537766	XP_003198244			4.83449	up	2.74001e-09
junbl	NM_212750	NM_002229	JUNB	4.79268	up	0
LOC100003253	NM_001195126	NM_001195127	LOC100288524	4.74152	up	0.00459033
LOC100536102	XP_003200351	NM_001168359	TDRD6	4.74152	up	0.00459033
LOC569982	XP_698497	NM_005321	HIST1H1E	4.74152	up	0.000517579
ugt5a2	NM_001076723	NM_006798	UGT2A1	4.74152	up	8.02124e-37
hspb6	NM_001100958			4.74152	up	3.19007e-48
LOC100149701	XP_001920617	NM_017709	FAM46C	4.74152	up	3.7288e-45
il12rb2	NM_001113505	NR_047584	IL12RB2	4.74152	up	1.37892e-12
LOC100000010	XP_001340299			4.74152	up	0.00152953
LOC100149796	XP_001923131			4.74152	up	0.0450416
LOC100004057	XP_001343463	NM_015036	ENDOD1	4.74152	up	0.0450416
LOC100148598	XP_001923141			4.74152	up	0.0450416
cyp2aa9	NM_001079851	NM_000775	CYP2J2	4.74152	up	0.0450416
LOC100333727	XP_002667770	NM_004479	FUT7	4.74152	up	0.0450416
LOC100332737	XP_002666204			4.74152	up	0.0450416
LOC569293	XP_003200368	NM_183416	KIF1B	4.74152	up	0.0450416
il4r	NM_001013282			4.7016	up	3.62497e-87
yars	NM_201316	NM_003680	YARS	4.66202	up	0
tmem41ab	NM_213083	NM_080652	TMEM41A	4.66098	up	1.90598e-68
cldnb	NM_131763	NM_001305	CLDN4	4.64546	up	0
LOC561889	LOC561889			4.59783	up	4.8669e-06
ugt5a4	NM_001177498	NM_001076	UGT2B15	4.58856	up	1.88261e-14
LOC562242	XP_690726	NM_003161	RPS6KB1	4.58254	up	0
LOC797436	XP_001335382	NM_020792	NCEH1	4.58054	up	3.29183e-46
socs3a	NM_199950	NM_003955	SOCS3	4.57765	up	0
rhcg	NM_207082	NM_016321	RHCG	4.57144	up	1.03668e-157
LOC100330897	XP_002667169	NM_006516	SLC2A1	4.56393	up	3.8392e-38
rtn4rl2a	NM_203479	NM_178570	RTN4RL2	4.56273	up	5.43875e-92
LOC100537147	XP_003201289			4.54395	up	0.000115439
LOC100334837	XP_002664491	NM_022464	SIL1	4.50784	up	3.77657e-150
ucp2	NM_131176	NM_003355	UCP2	4.4889	up	0
LOC796558	XP_001919257	NM_002438	MRC1	4.4781	up	0.000987049
LOC100536600	XP_003200320	NM_177401	MIDN	4.4425	up	4.67006e-16
hbegfa	NM_001111226	NM_001945	HBEGF	4.43766	up	1.41465e-281
abcf2	NM_201315	NM_007189	ABCF2	4.42718	up	3.75124e-209
LOC100535953	XP_003199889			4.42542	up	2.59819e-05
LOC100334424	XP_002664127	NM_003198	TCEB3	4.42542	up	0.00293793
LOC100333478	XP_002662086	NM_001001852	PIM3	4.42542	up	0.00293793
LOC100537677	XP_003199417			4.39793	up	2.27198e-10
slmo2	NM_199734	NM_016045	SLMO2	4.39113	up	0
csrnp1a	XP_688758	NM_033027	CSRNP1	4.3878	up	3.56575e-215
xirp1	NM_001012377	NM_152381	XIRP2	4.3586	up	1.93681e-304
pdk2	NM_200996	NM_002611	PDK2	4.35735	up	0
LOC568308	XP_696722	NM_022464	SIL1	4.34945	up	4.33326e-98
il1rl	XP_002663470	NM_173459	IL1RL1	4.34639	up	0.00890969
LOC100148591	XP_001922365	NM_175065	HIST2H2AB	4.34639	up	0.00890969
LOC559569	XP_688016	NM_080732	EGLN2	4.33015	up	8.57134e-29
LOC793213	NM_001083860			4.32559	up	1.3904e-08
flnca	XP_002666982	NM_001458	FLNC	4.32363	up	0
LOC100537181	XP_003200767			4.32005	up	4.75697e-07
LOC100001260	XP_001341298	NM_002711	PPP1R3A	4.31047	up	1.15823e-09
bbox1	NM_001017717	NM_003986	BBOX1	4.30572	up	2.18561e-101
pfkfb4l	NM_198816	NM_004567	PFKFB4	4.29211	up	0
LOC100147937	XP_001922302	NM_014879	P2RY14	4.28266	up	6.96961e-13
LOC100333689	XP_002662894	NM_080861	SPSB3	4.27778	up	3.1867e-62
homez	NM_001007120	NR_037874	ZHX1	4.25205	up	9.2209e-304
b4galt5	NM_001045332	NM_004776	B4GALT5	4.24241	up	2.53692e-08
hsp90a	NM_131328	NM_005348	HSP90AA1	4.23977	up	0
pppde2a	NM_200700	NM_015704	DESI1	4.2326	up	0
lox	NM_207089			4.22965	up	4.06438e-64
LOC564404	XP_692834	NM_153611	CYB561A3	4.21468	up	0.00186533
LOC558520	XP_686842	NM_032503	MCHR2	4.21468	up	0.0278267
LOC100535547	XP_003197716	NM_004650	PNPLA4	4.21468	up	0.0278267
ghrh	NM_001080092			4.21468	up	0.0278267
clasp1	XP_003200292			4.21468	up	0.0278267
LOC100001920	XP_001341822	NM_153226	SLC35G1	4.1862	up	1.65411e-14
LOC558816	XP_687175	NM_002032	FTH1	4.151	up	5.89762e-64
chac1	NM_001110126	NM_024111	CHAC1	4.14204	up	0
dnajb1b	NM_199773	NM_006145	DNAJB1	4.14081	up	0
LOC100148254	XP_001924015			4.13363	up	6.98486e-06
LOC100332929	XP_002667410	NM_002068	GNA15	4.13087	up	1.42436e-16
abcb9	NM_001126434	NM_203445	ABCB9	4.08618	up	5.05561e-151
LOC100329524	XP_002664475			4.07903	up	6.2563e-57
entpd8	NM_001002379	NM_198585	ENTPD8	4.07815	up	0
LOC100536968	XP_003199741	NM_006291	TNFAIP2	4.06786	up	9.30731e-22
ddx5	NM_212612	NM_004396	DDX5	4.05113	up	0
rgs2	NM_001002662	NM_002923	RGS2	4.03754	up	6.93884e-76
LOC567928	XP_003197932	NM_018891	LAMC2	4.02969	up	5.05322e-44
LOC100005927	XP_003199212	NM_001542	IGSF3	4.01499	up	1.77419e-41
egln3	NM_213310	NM_022073	EGLN3	4.01205	up	7.50078e-31
LOC556160	XP_683989	NM_004297	GNA14	3.99775	up	6.98219e-18
LOC100006361	XP_001920335	NM_015973	GAL	3.9879	up	1.74905e-49
LOC562097	XP_685957	NM_001040715	KIAA0895L	3.98166	up	1.6053e-34
hspb8	NM_001100957	NM_014365	HSPB8	3.96799	up	2.08995e-252
LOC100537296	XP_003197923	NM_181657	LTB4R	3.95126	up	2.22896e-08
LOC100004068	NM_001102572	NM_173556	CCDC83	3.95126	up	0.000743977
ube2d2	NM_199952	NM_181838	UBE2D2	3.91175	up	0
LOC100536865	XP_003198305			3.90478	up	1.1794e-06
LOC100004175	XP_001337196	NM_001122631	CDKN1C	3.90187	up	4.46937e-21
oaz2b	NM_001080090	NM_002537	OAZ2	3.89229	up	8.97293e-143
scpp8	NM_001145244			3.88928	up	2.02771e-32
f9b	NM_001040310	NM_000133	F9	3.86517	up	5.16935e-184
LOC564928	XP_693338	NM_153442	GPR26	3.86346	up	1.37257e-09
LOC100004938	XP_001344116	NM_000623	BDKRB2	3.86346	up	7.54135e-07
slc26a3	NM_001135683	NM_000111	SLC26A3	3.86008	up	4.43878e-17
LOC564660	XP_002662786			3.84819	up	2.55274e-08
klf9	NM_001128729	NM_001206	KLF9	3.84297	up	0
hpx	NM_001111147	NM_000613	HPX	3.83072	up	6.70911e-19
st3gal1l	XP_002664759	NM_173344	ST3GAL1	3.82649	up	4.81914e-07
cyb5b	NM_212876	NM_148923	CYB5A	3.8208	up	2.19664e-154
LOC100333000	XP_002665022	NM_003890	FCGBP	3.81053	up	8.83752e-23
LOC100536386	XP_003199639	NM_015704	DESI1	3.80758	up	8.94061e-78
cldnc	NM_131764	NM_020982	CLDN9	3.79948	up	0
LOC100536576	XP_003198653	NM_000189	HK2	3.79321	up	3.63406e-10
LOC100329357	XP_002662013	NM_000189	HK2	3.79321	up	3.63406e-10
LOC100148055	XP_001919526			3.79321	up	2.47475e-30
prkcq	NM_001089370	NM_006257	PRKCQ	3.79321	up	2.32763e-50
LOC100170201	NM_001129894	NM_001001437	CCL3L3	3.79321	up	0.0104883
LOC571714	XP_700422	NM_145017	PPP1R32	3.79321	up	0.0104883
vtg3	XP_693881	NM_000384	APOB	3.79321	up	0.0104883
cdca9	NM_001202428			3.79321	up	0.0104883
tdo2b	NM_199856	NM_005651	TDO2	3.78358	up	0
LOC100334824	XP_002661307	NM_080682	VCAM1	3.78226	up	4.47715e-190
LOC100004948	XP_001344126	NM_006058	TNIP1	3.77016	up	7.5803e-29
hspa4a	NM_214716	NM_198431	HSPA4	3.75615	up	0
LOC100537479	XP_003200896	NM_005253	FOSL2	3.7537	up	0.00136047
LOC100535455	XP_003201249			3.7537	up	0.00136047
LOC793507	XP_001332860	NM_005253	FOSL2	3.7537	up	0.00136047
slc16a3	NM_212708	NM_004207	SLC16A3	3.74141	up	1.41034e-233
LOC100005130	XP_001344260	NM_182494	CALHM3	3.74053	up	6.40498e-10
sqstm1	NM_213173	NM_003900	SQSTM1	3.73693	up	0
LOC100536279	XP_003199234			3.73574	up	7.73898e-14
pnp5a	NM_213311	NM_000270	PNP	3.72305	up	0
oxnad1	NM_001110456	NM_138381	OXNAD1	3.71679	up	1.76144e-101
pppde2b	NM_200208	NM_015704	DESI1	3.71486	up	7.64378e-66
cdkn1a	XP_003200962	NR_037150	CDKN1A	3.70089	up	1.16203e-56
LOC100151468	XP_001921758	NM_002644	PIGR	3.68785	up	0.00645392
LOC100000880	XP_001340986	NM_002648	PIM1	3.68785	up	3.47399e-07
LOC100333266	XP_002661101			3.68785	up	0.000117152
LOC100537398	XP_003201322	NM_001145373	OTUD1	3.68308	up	3.17413e-61
LOC100535841	XP_003200064	NM_005628	SLC1A5	3.66858	up	2.43784e-169
LOC100536514	XP_003200310			3.66677	up	3.25732e-08
LOC100536615	XP_003200312			3.66677	up	3.25732e-08
ft2	NM_001128773	NM_006581	FUT9	3.65492	up	1.04923e-05
LOC564549	XP_692972	NM_003528	HIST2H2BE	3.63516	up	0.000531688
LOC799264	XP_001339640			3.63516	up	9.62238e-07
LOC569618	XP_698107	NM_007037	ADAMTS8	3.62587	up	3.47556e-37
ndel1b	NM_201307	NM_030808	NDEL1	3.62428	up	0
eif2c3	NM_001160028	NM_177422	AGO3	3.61693	up	3.89161e-15
LOC100331961	XP_002663044	NM_130385	MRVI1	3.61258	up	0.00398166
LOC100535466	XP_003200298			3.61258	up	4.65341e-05
nt5c2l1	NM_001004549	NM_012229	NT5C2	3.59517	up	7.58287e-108
asns	NM_201163	NM_183356	ASNS	3.59126	up	2.02358e-139
LOC100536684	XP_003199619	NM_001164490	ADAM8	3.5905	up	3.30429e-25
arrdc3b	NM_001004605	NM_020801	ARRDC3	3.58465	up	0
LOC799373	XP_001339737	NM_019096	GTPBP2	3.57321	up	3.67118e-165
mcl1b	NM_194394	NM_182763	MCL1	3.56721	up	0
LOC100332613	XP_002662042	NM_147202	FAM219A	3.5642	up	5.17513e-51
tbx6	NM_131052	NM_080758	TBX6	3.55614	up	0.0322712
LOC797876	XP_001923767	NM_145074	HTRA2	3.55614	up	0.00246274
LOC100003647	NM_001172308			3.55362	up	2.64812e-158
plin2	NM_001030262	NR_038064	PLIN2	3.55126	up	3.70085e-42
tmem41b	NM_001079987	NR_028491	TMEM41B	3.54921	up	3.88119e-30
junb	NM_213556	NM_002229	JUNB	3.54904	up	3.07781e-209
slc1a5	NM_001190755	NM_005628	SLC1A5	3.53195	up	1.82259e-146
LOC100005129	XP_001344259	NM_005606	LGMN	3.52574	up	0.00013084
LOC799194	XP_001339579	NM_031945	TSPAN10	3.52574	up	6.33113e-08
LOC100151204	XP_001921303	NM_000775	CYP2J2	3.52022	up	6.7842e-07
LOC793280	XP_001333004	NM_021945	SLC22A23	3.50926	up	5.15144e-16
igfbp1a	NM_173283	NM_001013029	IGFBP1	3.49705	up	0
f2rl1	NM_001079805	NM_005242	F2RL1	3.49591	up	1.27914e-66
crygm7	NM_001020795	NM_005210	CRYGB	3.47711	up	2.94811e-06
LOC100535579	LOC100535579			3.47711	up	2.94811e-06
LOC100004951	XP_001344129			3.47711	up	0.0194288
LOC100330293	XP_002667698	NM_005683	GPR55	3.47711	up	0.0194288
slc2a1b	XP_002662574	NM_006516	SLC2A1	3.46682	up	2.95629e-125
coil	NM_131512	NM_004645	COIL	3.46649	up	6.26383e-30
pmaip1	NM_001045474			3.46495	up	5.95851e-14
slc5a5	NM_001089391	NM_000453	SLC5A5	3.43992	up	1.69494e-09
LOC100331195	XP_002666936	NM_001001694	IL17REL	3.42443	up	1.05214e-12
LOC562935	NM_001200012	NM_153201	HSPA8	3.42373	up	4.28866e-89
alg2	NM_001104936	NR_024532	ALG2	3.42171	up	9.29155e-69
LOC100151245	XP_001923588	NM_005613	RGS4	3.41978	up	5.2447e-93
gch1	NM_001136255	NM_001024071	GCH1	3.41964	up	2.66318e-14
fgf21	NM_001045324	NM_019113	FGF21	3.41389	up	2.99407e-07
pomcb	NM_001083051	NM_001035256	POMC	3.40796	up	7.20704e-09
mxe	NM_182867	NM_002462	MX1	3.40417	up	0.000230126
csf3	NM_001143754			3.39809	up	5.11887e-06
LOC793327	XP_003200599	NM_002030	FPR3	3.3868	up	0.00719042
hsd17b1	NM_205584	NM_000413	HSD17B1	3.3868	up	0.00719042
LOC100535009	XP_003199108	NM_001002919	FAM150B	3.3868	up	7.62472e-08
ren	NM_212860	NM_000537	REN	3.3868	up	7.62472e-08
gch2	NM_131667	NM_001024071	GCH1	3.38492	up	9.77968e-29
LOC564748	XP_693173	NM_152611	LRRN4	3.38	up	5.52055e-39
fbxo30	NM_201151	NM_032145	FBXO30	3.36716	up	1.90703e-78
LOC100001132	XP_001341200	NM_152500	CCDC17	3.35857	up	0.00440876
LOC100536326	XP_003201129			3.35857	up	0.00440876
LOC100535118	XP_003199231	NM_012302	LPHN2	3.35857	up	0.00440876
igfbp1b	NM_001098257	NM_001013029	IGFBP1	3.35827	up	0
isca1	NM_001025178	NM_030940	ISCA1	3.35018	up	0
LOC100536739	XP_003199359	NM_015393	PARM1	3.34499	up	3.44505e-43
gadd45ba	NM_213031	NM_015675	GADD45B	3.34393	up	0
smtnl1	NM_001013321	NM_134270	SMTN	3.33882	up	1.09753e-36
smpdl3a	NM_001014338	NM_006714	SMPDL3A	3.33808	up	2.41064e-54
dpagt1	NM_001089411	NM_203316	DPAGT1	3.33124	up	3.87145e-235
LOC100333484	XP_003199351	NR_073107	ITGA2	3.31963	up	6.88398e-62
LOC100329560	XP_002666993	NM_003528	HIST2H2BE	3.31906	up	5.25257e-08
LOC100002406	XP_001921462	NM_033051	SLC46A2	3.31521	up	2.09217e-10
tnfb	NM_001024447	NM_001159740	LTA	3.31396	up	5.6791e-15
LOC100333596	XP_002667415	NM_001010934	HGF	3.31154	up	5.56835e-06
brf1a	NM_199898	NM_145696	BRF1	3.30542	up	7.97556e-44
slc20a1b	NM_212588	NM_005415	SLC20A1	3.30491	up	0
LOC100536477	XP_003201184			3.30469	up	3.51096e-06
gsdf	NM_001114668			3.30469	up	0.00103862
slc24a5	NM_001030280	NM_205850	SLC24A5	3.29648	up	5.39893e-09
pitpna	NM_200935	NM_006224	PITPNA	3.28964	up	3.64451e-245
fosl2	NM_001082998	NM_005253	FOSL2	3.28312	up	8.14379e-146
LOC798445	XP_001338890	NM_033340	CASP7	3.27834	up	9.01455e-50
LOC568482	XP_696904	NM_145190	ABCC12	3.27708	up	2.95688e-232
rdh10b	NM_201331	NM_172037	RDH10	3.27017	up	3.66165e-71
smtnl	NM_212805	NM_198501	SMTNL2	3.26933	up	1.25775e-68
acsl4l	NM_001099739	NM_022977	ACSL4	3.26502	up	9.53532e-147
hif1al	NM_200405	NM_181054	HIF1A	3.25931	up	0
cmklr1	NM_001082812	NM_004072	CMKLR1	3.25014	up	1.8538e-56
lonp1	XP_691712	NR_076392	LONP1	3.24869	up	5.94064e-146
prg4	NM_001037673	NM_005807	PRG4	3.24495	up	4.58157e-248
dusp11	NM_001017722	NM_003584	DUSP11	3.2442	up	3.02696e-17
LOC100535557	XP_003199378	NM_002318	LOXL2	3.24241	up	2.01539e-49
LOC555374	XP_682959	NM_002404	MFAP4	3.24004	up	1.51685e-05
pih1d2	NM_001008629	NM_138789	PIH1D2	3.23285	up	6.00848e-06
alpk2	XP_688314	NM_052947	ALPK2	3.23153	up	4.54747e-79
LOC100004528	XP_001343802	NM_198479	TPRX1	3.21861	up	5.1039e-90
hif1al2	NM_001012371	NM_181054	HIF1A	3.20964	up	9.94698e-28
LOC100007678	XP_001346073	NM_031934	RAB34	3.2089	up	3.86141e-08
LOC557824	XP_001919957	NM_006644	HSPH1	3.2034	up	1.03521e-53
ggt5	NM_001123298	NM_004121	GGT5	3.18172	up	1.19613e-46
dnajc21	NM_200044	NM_194283	DNAJC21	3.16749	up	4.20215e-49
cyp3c1l2	NM_001007400	NM_017460	CYP3A4	3.16583	up	0
or111-6	NM_131746	NM_012363	OR1N1	3.16101	up	0.0128134
LOC100003507	XP_001343048			3.16101	up	0.0047701
LOC570100	XP_698627			3.16101	up	2.93512e-26
fhit	NM_200740	NM_002012	FHIT	3.16101	up	5.85011e-16
LOC560618	XP_689109	NM_006691	LYVE1	3.16101	up	3.93377e-36
xkr9	NM_001012259	NM_001011720	XKR9	3.16101	up	3.05067e-20
otul	NM_001031838	NR_033125	ALG13	3.16101	up	0.0212066
LOC100538216	XP_003199667			3.16101	up	0.0212066
golga7bb	XP_693951	NM_001010917	GOLGA7B	3.16101	up	1.62577e-07
has1	NM_001164030	NM_001523	HAS1	3.16101	up	0.00779644
LOC100331810	XP_002660992	NM_002644	PIGR	3.16101	up	0.00779644
LOC100331898	XP_002662567	NM_178275	IGFN1	3.16101	up	0.00779644
npy4r	NM_131440	NM_000909	NPY1R	3.16101	up	0.00779644
LOC100331502	LOC100331502			3.16101	up	0.00779644
LOC566996	XP_695372	NM_012212	PTGR1	3.15369	up	2.95882e-43
fitm2	NM_001020498	NM_001080472	FITM2	3.1489	up	1.36167e-101
LOC100001921	XP_001341823	NM_001080437	SNED1	3.14552	up	3.46629e-21
LOC100331214	XP_002666287	NM_000237	LPL	3.14021	up	1.39643e-59
jund	NM_001128342	NM_005354	JUND	3.13531	up	2.17192e-48
LOC796591	XP_001334154			3.13376	up	1.30592e-12
LOC100329628	XP_002661403			3.13206	up	2.21196e-53
atp1b1b	NM_131671	NM_001677	ATP1B1	3.132	up	0
LOC566659	XP_003199420	NM_021200	PLEKHB1	3.11453	up	3.45044e-46
LOC100535377	XP_003200948	NM_003714	STC2	3.10871	up	9.02285e-103
btg2	NM_130922			3.10651	up	3.38093e-286
rgs1	XP_684009	NM_001039152	RGS21	3.10651	up	2.17632e-12
LOC100148522	XP_001919896	NM_133443	GPT2	3.10289	up	1.71275e-157
slc2a9l1	NM_001166117	NM_020041	SLC2A9	3.10022	up	2.71968e-06
hmgcra	NM_001079977	NM_001130996	HMGCR	3.09916	up	3.30234e-44
rlbp1b	NM_205690	NM_000326	RLBP1	3.09868	up	3.1192e-67
LOC100006044	XP_001344917	NM_012306	FAIM2	3.09694	up	1.02061e-273
kbtbd10a	XP_001922967	NM_006063	KLHL41	3.09593	up	1.42666e-95
LOC100000098	XP_001336486			3.09229	up	7.85043e-23
jun	NM_199987	NM_002228	JUN	3.09142	up	0
LOC100332973	XP_002662836	XP_003960613	LOC440233	3.08575	up	3.03252e-09
LOC567470	XP_003198637			3.08199	up	4.38544e-05
loxl2a	NM_001099244	NM_002318	LOXL2	3.07544	up	1.11947e-58
dct	NM_131555	NM_001922	DCT	3.07259	up	1.32185e-27
LOC100148117	XP_001922267	NM_006695	RUNDC3A	3.06665	up	1.04055e-13
gadd45bb	NM_001012386	NM_015675	GADD45B	3.06325	up	1.4731e-123
mpv17l2	NM_001002567	NM_032683	MPV17L2	3.0568	up	5.96609e-18
pyya	NM_131016	NM_004160	PYY	3.0564	up	8.9512e-126
LOC100329330	XP_002667459	NM_006266	RALGDS	3.05564	up	1.293e-09
LOC100538315	XP_003199995	NM_000397	CYBB	3.0501	up	5.52348e-22
LOC100536897	XP_003200857			3.04812	up	4.4658e-14
slc26a2	XP_685114	NM_000112	SLC26A2	3.04652	up	4.94749e-102
LOC100333456	XP_002666654	NM_018326	GIMAP4	3.04536	up	3.36979e-16
rtn4rl2b	NM_203483	NM_178570	RTN4RL2	3.04257	up	3.25982e-77
gstp2	NM_001020513	NM_000852	GSTP1	3.04067	up	5.54191e-106
LOC100149947	XP_001922656	NM_001080437	SNED1	3.03881	up	5.91922e-36
baxb	NM_001013296	NR_027882	BAX	3.03858	up	9.22213e-27
LOC100538086	XP_003197929			3.0293	up	0.00192228
LOC100536901	XP_003198639			3.028	up	4.54556e-37
ivns1abpb	NM_201483	NM_016389	IVNS1ABP	3.0221	up	0
LOC565335	NM_001128344	NM_014252	SLC25A15	3.01733	up	1.30882e-24
alg5	NM_001045354	NM_013338	ALG5	3.01652	up	4.16711e-187
LOC100333489	XP_002665293			3.01651	up	4.55364e-32
wnt5a	NM_001079834	NM_003392	WNT5A	3.01284	up	4.82632e-07
plekhn1	XP_697734	NM_032129	PLEKHN1	3.01191	up	1.65463e-47
arl8bb	XP_002663861	NM_018184	ARL8B	3.00296	up	3.61122e-29
LOC799791	XP_003199749	NM_145074	HTRA2	2.99464	up	0.000117853
LOC100003209	LOC100003209			2.98964	up	0
lin28a	NM_201091	NM_024674	LIN28A	2.9854	up	0.000188376
LOC555864	XP_683600	NM_172037	RDH10	2.9854	up	0.00828038
slc25a43	NM_001004497	NM_145305	SLC25A43	2.98074	up	0
socs1	NM_001003467	NM_003745	SOCS1	2.97209	up	2.32151e-116
prl	NM_181437	NM_001163558	PRL	2.97135	up	1.49637e-43
LOC100149957	XP_001922809	NM_018053	XKR8	2.97059	up	1.57263e-15
tph1b	NM_001001843	NM_004179	TPH1	2.96626	up	6.96494e-37
LOC100149618	XP_001921964	NM_176876	P2RY12	2.96345	up	0.0136021
LOC793110	XP_001332804	NM_145074	HTRA2	2.96345	up	0.0136021
LOC100330813	XP_002660428	NM_033452	TRIM47	2.96345	up	0.0136021
LOC100333134	XP_002666971	NM_003528	HIST2H2BE	2.96345	up	0.0136021
dusp5	NM_212565	NM_004419	DUSP5	2.96255	up	6.40013e-147
cnn2	NM_213349	NM_201277	CNN2	2.96066	up	0
gltpd2	XP_693706	NM_001029885	GLTPD1	2.95962	up	1.58374e-61
optn	NM_001100066	NM_021980	OPTN	2.95472	up	0
gadd45g	NM_205691	NM_006705	GADD45G	2.95204	up	7.26762e-306
LOC100331788	XP_002662467	NM_206886	CCDC18	2.95028	up	5.83896e-09
acp5a	NM_214773	NM_001611	ACP5	2.94919	up	1.30821e-17
LOC557884	XP_686130	NM_004207	SLC16A3	2.94851	up	3.08951e-21
pnocb	NM_001015044	NM_006211	PENK	2.94791	up	6.08229e-31
LOC100334383	XP_002664985	NM_006680	ME3	2.9447	up	2.43725e-91
slc2a3	NM_001002643	NM_006516	SLC2A1	2.94428	up	0
gng13a	NM_001198746	NM_016541	GNG13	2.93735	up	6.25275e-19
LOC100536969	XP_003199752	NM_145074	HTRA2	2.93522	up	0.0224963
LOC100332167	XP_002666449	NR_033806	OPN5	2.93522	up	0.0224963
il12ba	NM_001007108	NM_002187	IL12B	2.93522	up	0.0224963
LOC100000271	XP_001919623	NM_002648	PIM1	2.93522	up	3.35292e-07
LOC100534713	XP_003197997	NM_001134888	RTL1	2.93522	up	0.00125066
LOC100333165	XP_002664895			2.93522	up	0.00125066
casp8l2	XP_685430	NM_033358	CASP8	2.93084	up	2.38569e-18
bag3	NM_001003533	NM_004281	BAG3	2.9306	up	1.00566e-72
LOC100149563	NM_001128820	NM_145074	HTRA2	2.93001	up	9.9307e-23
LOC100003524	XP_001343062	NM_019000	FAM134B	2.92721	up	8.05836e-138
pkhd1l1	NM_001080040	NM_177531	PKHD1L1	2.92434	up	2.41905e-158
irf3	NM_001143904	NR_045568	IRF3	2.92285	up	2.27564e-13
bhlhe41	NM_001039107	NM_030762	BHLHE41	2.91982	up	5.72892e-91
LOC799006	XP_001339411	NM_145074	HTRA2	2.91786	up	0.00201856
kars	NM_001002386	NM_005548	KARS	2.91534	up	0
nfe2l1	NM_212855	NM_003204	NFE2L1	2.91454	up	0
zfand5a	NM_213039	NM_006007	ZFAND5	2.91436	up	0
LOC570565	XP_699154	NM_001242757	SLC22A31	2.91406	up	1.7258e-37
LOC100002292	XP_001342116	NM_014963	SBNO2	2.91388	up	3.76809e-133
ubb	NM_001013272			2.91249	up	0
LOC799881	XP_003199531	NM_007346	OGFR	2.91146	up	0.000197115
LOC100333514	XP_003200649	NM_025081	NYNRIN	2.91146	up	1.40438e-07
foxj1a	NM_001076706	NM_001454	FOXJ1	2.91026	up	7.89647e-35
LOC565454	XP_693825	NM_024640	YRDC	2.90682	up	1.90634e-146
f3b	NM_001017728	NM_001993	F3	2.90609	up	6.96884e-51
LOC100151170	XP_001921273	NM_015234	GPR116	2.89759	up	0.00326733
LOC100333208	XP_003197661	NM_017676	GIN1	2.89759	up	0.0375363
taar10a	NM_001082898	NM_138327	TAAR1	2.89759	up	0.0375363
LOC100149280	XP_002665896	NM_145074	HTRA2	2.89759	up	0.0375363
LOC100537869	XP_003201460			2.89759	up	0.0375363
LOC100536878	XP_003200392			2.89759	up	0.0375363
ugt2b5	NM_001177345	NM_006798	UGT2A1	2.89596	up	2.3645e-52
LOC100332912	XP_002664703			2.89499	up	1.53989e-17
socs3b	NM_213304	NM_003955	SOCS3	2.88895	up	2.19819e-253
LOC100334742	XP_002667042	NM_018286	TMEM100	2.88746	up	1.08107e-09
LOC793843	XP_003201130			2.88614	up	5.06538e-05
LOC100534880	LOC100534880			2.8821	up	0.000504857
LOC100334928	XP_003200551	NM_003242	TGFBR2	2.88138	up	6.88477e-22
trpv6	NM_001001849	NM_018646	TRPV6	2.87613	up	1.2685e-162
macc1	NM_001199766	NM_182762	MACC1	2.87507	up	2.28251e-79
LOC100538138	LOC100538138			2.87365	up	8.06171e-05
gclm	NM_199845	NM_002061	GCLM	2.87308	up	3.36663e-119
LOC555692	NM_001199720	NM_182679	GPATCH4	2.87214	up	5.02555e-75
dusp4	NM_201171	NM_057158	DUSP4	2.87135	up	3.51315e-88
baxa	NM_131562	NR_027882	BAX	2.86664	up	4.30006e-193
arrdc2	NM_199939	NM_015683	ARRDC2	2.86377	up	0
tnfrsf18	NM_001113524	NM_148902	TNFRSF18	2.85996	up	0.000128438
ppp4cb	NM_001111168	NM_002720	PPP4C	2.85953	up	4.60027e-107
LOC571499	XP_700189	NM_001080437	SNED1	2.84832	up	1.05523e-43
adamtsl2	XP_003198768	NM_014694	ADAMTSL2	2.84491	up	5.43081e-06
LOC100538028	XP_003197840	NM_002404	MFAP4	2.84214	up	4.42967e-53
ero1l	NM_200350	NM_014584	ERO1L	2.83977	up	4.02797e-20
pnp5b	NM_001004628	NM_000270	PNP	2.82735	up	9.29488e-42
LOC100537515	XP_003198909	NM_002457	MUC2	2.82675	up	1.02631e-122
itm2cb	NM_199980	NM_030926	ITM2C	2.82555	up	1.0218e-177
LOC100330331	XP_002663872	NM_014452	TNFRSF21	2.82233	up	2.75675e-20
LOC559721	NM_001145571	NM_004273	CHST3	2.82233	up	0.00209798
LOC560358	XP_688856	NM_030807	SLC2A11	2.82059	up	3.52241e-11
LOC798498	XP_001338938	NM_033304	ADRA1A	2.81928	up	5.9171e-07
calua	NM_001002151	NR_074086	CALU	2.81773	up	8.58723e-135
sdc4	NM_001048149	NM_002999	SDC4	2.81447	up	0
sec22ba	NM_213384	NM_004892	SEC22B	2.81343	up	2.88923e-72
hspa13	NM_001089479	NM_006948	HSPA13	2.81226	up	6.89908e-33
mars	NM_200076	NM_004990	MARS	2.81148	up	1.10228e-77
LOC100000024	NM_001089447	NM_145074	HTRA2	2.80979	up	2.15551e-05
LOC100536693	XP_003198455	NM_138330	ZNF675	2.80979	up	0.000523192
mitfa	NM_130923	NM_198178	MITF	2.80979	up	0.0141802
LOC100331417	XP_002663183			2.80979	up	5.40503e-28
itprip	NM_001017872	NM_033397	ITPRIP	2.80659	up	9.92855e-26
mafk	NM_001002044	NM_002360	MAFK	2.80556	up	6.09216e-38
LOC100538167	XP_003197678	NM_018641	CHST12	2.80412	up	5.61161e-06
lifrb	NM_001113732	NM_002310	LIFR	2.80237	up	1.12732e-56
gfer	NM_001089386	NM_005262	GFER	2.80158	up	3.04595e-48
pdap1	NM_200210	NM_014891	PDAP1	2.79862	up	3.45473e-219
cpt1b	NM_001005940	NM_001876	CPT1A	2.78944	up	5.09603e-45
LOC569653	XP_698143	NM_198536	TMEM205	2.78913	up	0.000837993
LOC100149940	XP_001923591			2.7847	up	1.39166e-10
hk2	NM_213066	NM_000189	HK2	2.78187	up	5.53031e-51
LOC100332237	XP_002667003	NM_003246	THBS1	2.77726	up	8.01513e-115
pomca	NM_181438			2.77699	up	2.16285e-87
LOC100535632	XP_003198948	NM_182703	ANKDD1A	2.7713	up	6.62299e-12
LOC100003308	NM_001109735	NM_145074	HTRA2	2.76588	up	5.77695e-06
LOC100006531	XP_001345245			2.76588	up	0.0233783
LOC100330352	XP_002662562			2.76588	up	0.0233783
tmprss13b	NM_001082844	NM_032046	TMPRSS13	2.76327	up	7.70908e-23
dusp1	NM_213067	NM_004417	DUSP1	2.75948	up	0
slc25a33	NM_213157	NM_032315	SLC25A33	2.75926	up	4.09818e-292
npl	NM_207051			2.75575	up	7.8651e-29
pdyn	NM_001001831	NM_024411	PDYN	2.7546	up	3.049e-16
LOC100537576	XP_003199201	NM_006464	TGOLN2	2.74689	up	2.1441e-173
bdnf	NM_131595	NM_170735	BDNF	2.7437	up	3.16206e-92
noxo1b	XP_690265	NM_172168	NOXO1	2.74169	up	4.4542e-42
hsd17b12a	NM_200881	NM_016142	HSD17B12	2.73983	up	2.26368e-103
LOC100331277	XP_002662597	NM_002012	FHIT	2.73954	up	5.78679e-14
timm17a	NM_198367	NM_006335	TIMM17A	2.73576	up	9.42655e-275
ptges3a	NM_213170	NM_006601	PTGES3	2.72934	up	0
il13ra2	NM_001113731	NM_000640	IL13RA2	2.72619	up	3.78745e-89
cpa2	NM_001003446			2.72333	up	3.21003e-19
LOC100000156	XP_001923597	NM_000769	CYP2C19	2.72013	up	2.84813e-27
tbc1d2	XP_689604	NR_051978	TBC1D2	2.71922	up	7.29078e-36
stard10	NM_200220	NM_006645	STARD10	2.71723	up	3.26864e-145
LOC559664	XP_003201240	NM_015723	PNPLA8	2.71672	up	6.7944e-60
eif4a1a	NM_198366	NM_001416	EIF4A1	2.71655	up	0
smyd5	NM_001004614	NM_006062	SMYD5	2.71541	up	4.01859e-32
LOC795445	LOC795445			2.70944	up	0.0388416
LOC100150525	XP_001920281	NM_139011	HFE	2.70944	up	0.0388416
zte38	NM_001039809	NM_032132	HORMAD1	2.70944	up	0.0388416
LOC560704	XP_001921310	NM_145074	HTRA2	2.70944	up	0.00348273
LOC100004988	XP_001344151	NM_001100168	CCR5	2.70944	up	0.00348273
LOC100536533	XP_003199352	NR_073107	ITGA2	2.70764	up	4.29806e-35
ca5	NM_001111201	NM_007220	CA5B	2.70736	up	0
cycsb	NM_001002068	NM_018947	CYCS	2.70693	up	0
aldh1l2	XP_002661418	NR_027752	ALDH1L2	2.70677	up	1.82816e-35
LOC558876	XP_687244			2.70662	up	5.99054e-23
slc39a3	NM_001080619	NM_014437	SLC39A1	2.70323	up	1.88495e-83
LOC100536856	XP_003199600	NM_177973	SULT2B1	2.69984	up	1.31921e-91
LOC100007686	XP_003198076	NM_002676	PMM1	2.69938	up	2.32569e-28
slc16a9b	NM_001003552	NM_194298	SLC16A9	2.69873	up	7.59073e-135
efhb	NM_001201489	NM_144715	EFHB	2.69616	up	0.00137839
LOC569376	XP_003200339	NM_004573	PLCB2	2.69207	up	1.49939e-13
LOC557722	LOC557722			2.68941	up	7.16395e-18
cx34	cx34			2.68891	up	1.16119e-11
spag1	NM_001089406	NM_172218	SPAG1	2.68726	up	8.74035e-104
hspb15	NM_001098732	NM_001540	HSPB1	2.68296	up	9.98752e-107
uevld	NM_001003619	NM_018314	UEVLD	2.68188	up	1.13901e-34
LOC798872	LOC798872			2.67834	up	6.75116e-45
LOC564616	XP_693041	NM_023930	KCTD14	2.6747	up	0.00562593
LOC100332478	XP_002661134	NM_021071	ART4	2.6747	up	0.00562593
chchd4	NM_001003538	NM_144636	CHCHD4	2.67291	up	3.62574e-19
sult2st1	NM_198914	NM_177973	SULT2B1	2.67136	up	3.65901e-67
LOC100148750	XP_001919836	NM_001080437	SNED1	2.67051	up	9.33627e-28
hsd17b3	NM_200364	NM_000197	HSD17B3	2.67051	up	3.67466e-05
LOC553308	NM_001083817			2.67051	up	3.67466e-05
arl4ab	NM_200318	NM_212460	ARL4A	2.66951	up	1.38652e-127
crhbp	NM_001003459	NM_001882	CRHBP	2.66845	up	0
pmelb	NM_001033918			2.66052	up	3.47509e-09
LOC568872	XP_697323	NM_003615	SLC4A7	2.65978	up	2.36718e-51
xbp1	NM_131874	NM_005080	XBP1	2.65702	up	0
qars	NM_201213	NR_073590	QARS	2.65644	up	1.70733e-82
LOC566099	XP_694459	NM_176798	P2RY6	2.65525	up	4.46845e-11
abhd5	XP_003200181	NM_016006	ABHD5	2.65174	up	5.84933e-13
LOC794083	XP_001332594	NM_002611	PDK2	2.64953	up	0
LOC100001838	XP_001337343	NM_153320	SLC22A7	2.64768	up	2.45718e-16
LOC100537842	XP_003201475			2.64375	up	2.03011e-08
ciapin1	NM_001003738	NM_020313	CIAPIN1	2.64371	up	7.74562e-174
LOC556502	XP_684417	NM_001124	ADM	2.6406	up	2.29091e-32
ndor1	NM_200648	NM_014434	NDOR1	2.63735	up	2.62134e-22
nppa	NM_198800			2.63727	up	4.62604e-44
LOC100331635	XP_003200546	NM_001702	BAI1	2.63683	up	3.43423e-149
zp3b	NM_131696	NM_007155	ZP3	2.63418	up	0.0239246
LOC566497	XP_694859	NM_178129	P2RY8	2.63418	up	0.00355116
LOC100536989	XP_003201046			2.63418	up	9.17023e-05
galns	NM_001080641	NM_000512	GALNS	2.63418	up	1.76337e-61
LOC100332027	XP_002662002			2.63015	up	5.0506e-34
slc26a5	NM_201473	NM_206885	SLC26A5	2.62786	up	3.16797e-155
rnaset2l	XP_693619	NM_003730	RNASET2	2.62477	up	2.06065e-08
nox1	NM_001102387	NM_000397	CYBB	2.62424	up	4.94933e-08
LOC794786	XP_001334809	NM_001548	IFIT1	2.62133	up	1.67441e-06
abcf1	NM_213186	NM_001090	ABCF1	2.61673	up	3.66171e-203
cyp19a1b	NM_131642	NM_031226	CYP19A1	2.61127	up	0.000358542
ctsl1a	NM_212584	NM_145918	CTSL1	2.60995	up	0
plaua	NM_001172401	NM_002658	PLAU	2.60783	up	8.70615e-09
LOC570917	XP_699540	NM_139166	ABRA	2.60511	up	2.17489e-71
pgpep1	NM_001020526	NM_017712	PGPEP1	2.60319	up	5.48911e-18
foxg1c	NM_001045215	NM_005249	FOXG1	2.60319	up	0.00224569
dgat1b	NM_001002458	NM_012079	DGAT1	2.60282	up	2.66804e-94
LOC100536328	XP_003201282	NM_024411	PDYN	2.60187	up	4.12106e-27
hsd17b14	NM_001003521	NM_016246	HSD17B14	2.60057	up	1.85225e-65
ctps	NM_199211	NM_001905	CTPS1	2.59899	up	8.38739e-134
slc43a2a	NM_200251	NM_152346	SLC43A2	2.59856	up	0
fstl1a	NM_001017860	NM_007085	FSTL1	2.59848	up	1.13638e-161
coq10b	NM_001017747	NM_025147	COQ10B	2.59654	up	2.00095e-53
LOC100148359	XP_001920319	NM_001531	MR1	2.59654	up	0.00571738
LOC568694	XP_697132	NM_006470	TRIM16	2.59654	up	0.00571738
rnaseka	NM_001045405	NR_037716	RNASEK	2.59613	up	8.62653e-196
sgk1	NM_199212	NM_005627	SGK1	2.59562	up	0
LOC100006656	XP_001345339			2.59203	up	0.000229224
rgs5b	NM_001017821			2.59027	up	2.41473e-44
mknk2b	NM_194402	NM_199054	MKNK2	2.58759	up	0
kcnj1	NM_201035	NM_153767	KCNJ1	2.58628	up	2.98221e-30
g6pcb	XP_002661240	NM_001270397	G6PC	2.58628	up	0.0148203
LOC100006784	XP_001345440			2.58278	up	2.65438e-06
kdelr2	NM_200103	NM_006854	KDELR2	2.58263	up	1.27532e-158
LOC100535095	XP_003200314			2.58108	up	4.18531e-47
hspa9	NM_201326	NM_004134	HSPA9	2.58072	up	0
LOC100003534	XP_001343069	NM_181791	GPR141	2.57872	up	0.00142276
irak3	NM_001099421	NM_007199	IRAK3	2.57691	up	3.48341e-23
pprc1	XP_001338236			2.57372	up	2.56487e-44
krml2	NM_131842	NM_005461	MAFB	2.57364	up	1.67868e-66
LOC559040	XP_687432	NM_002898	RBMS2	2.57322	up	9.97196e-16
LOC564279	XP_692717	NM_024309	TNIP2	2.57292	up	1.16133e-16
LOC100329295	XP_002663390	NM_001001850	STX19	2.57292	up	1.71415e-06
LOC100148803	XP_003198638	NM_006798	UGT2A1	2.57116	up	5.7415e-26
ptp4a3	NM_213181	NM_032611	PTP4A3	2.57054	up	1.76235e-166
obfc2aa	NM_001008643	NR_045623	NABP1	2.56993	up	3.10075e-30
cish	NM_001076617	NM_145071	CISH	2.56942	up	2.42319e-210
cldn10	NM_001007037	NM_182848	CLDN10	2.56832	up	0.0395176
chchd10	NM_200784	NM_213720	CHCHD10	2.56132	up	9.05256e-99
dusp22a	NM_001002514	NM_020185	DUSP22	2.55833	up	1.46961e-60
il22	NM_001020792			2.5567	up	2.46036e-05
tnfrsf9a	NM_001040369	NM_001561	TNFRSF9	2.5563	up	8.73054e-15
LOC566194	XP_694556			2.55613	up	7.56079e-11
LOC568500	XP_696923	NM_017417	GALNT8	2.55312	up	0.00922735
LOC100149329	XP_001923843	NM_001105519	C2orf70	2.55312	up	0.00922735
LOC100534777	XP_003199939	NM_001167607	GM2A	2.55312	up	0.00922735
LOC100001286	XP_002665630			2.55312	up	5.69354e-15
LOC100001530	LOC100001530			2.55312	up	0.000231479
LOC553223	NM_001256221	NM_022460	HS1BP3	2.55139	up	1.3984e-25
pmm2	NM_200084	NM_000303	PMM2	2.54999	up	1.00815e-23
LOC100331505	XP_002667664			2.54637	up	1.58149e-05
arg2	NM_199611	NM_001172	ARG2	2.54571	up	0
LOC100151050	XP_001923404			2.54386	up	1.79971e-13
LOC100006428	XP_001921731	NM_002032	FTH1	2.54318	up	4.94313e-14
gnpnat1	NM_001024374	NM_198066	GNPNAT1	2.53669	up	1.54075e-55
crfb17	NM_001135979			2.53462	up	2.87723e-44
manf	NM_001076629	NM_006010	MANF	2.53064	up	3.38851e-40
rabac1	NM_214780	NM_006423	RABAC1	2.53011	up	2.42366e-163
LOC100150820	XP_001923919			2.52881	up	0.0241971
igfbp6a	NM_001161401	NM_002178	IGFBP6	2.52881	up	0.0241971
mapkapk3	NM_001080079	NM_004635	MAPKAPK3	2.52881	up	1.84627e-34
esrrgb	NM_001128678	NM_206595	ESRRG	2.52881	up	1.24972e-07
abcb10	XP_001343218	NM_012089	ABCB10	2.5276	up	9.33687e-31
dnttip2	NM_001145786	NM_014597	DNTTIP2	2.52733	up	3.26839e-190
alas2	NM_131682	NM_001037969	ALAS2	2.52058	up	2.62429e-31
crygm5	NM_001007058			2.52027	up	7.72333e-14
mrc1b	XP_687939			2.51952	up	6.39279e-84
LOC793479	XP_001333240	NM_005283	XCR1	2.5171	up	1.83614e-10
mapkapk2a	NM_201303	NM_032960	MAPKAPK2	2.51684	up	5.81557e-218
aanat1	NM_200704	NM_001166579	AANAT	2.5126	up	2.13228e-14
LOC100149390	XP_003201226	NM_198271	LMOD3	2.50857	up	6.81936e-51
crfb14	NM_001114558	NM_006548	IGF2BP2	2.50701	up	5.02975e-11
LOC100334368	XP_002666163	NM_001001662	ZNF782	2.50568	up	6.57607e-06
cog2	NM_213354	NM_007357	COG2	2.50495	up	3.89821e-116
hspb7	NM_001006040	NM_014424	HSPB7	2.50359	up	1.27203e-39
LOC100535832	XP_003198406	NM_033160	ZNF658	2.50247	up	0.0149338
srgn	NM_001171612			2.49938	up	1.39958e-175
cyb561d2	NM_001006102	NM_007022	CYB561D2	2.49822	up	9.5032e-05
idh3g	NM_001017713	NM_022102	MCUR1	2.49511	up	7.23479e-44
helt	NM_207065	NM_001029887	HELT	2.49453	up	1.84967e-10
eif3jb	NM_213502	NM_003758	EIF3J	2.49285	up	3.65708e-127
pmela	NM_001045330	NM_006928	PMEL	2.49246	up	1.1268e-102
LOC559160	XP_705262			2.49119	up	9.99758e-53
LOC557584	XP_685762	NR_073607	CLCN5	2.49101	up	2.12856e-11
f3a	NM_001245967	NM_001993	F3	2.4908	up	3.57875e-52
LOC100536594	XP_003198940	NM_000584	IL8	2.4893	up	4.40489e-10
LOC100148221	XP_001923654	NM_021009	UBC	2.48902	up	0
hspd1	NM_181330	NM_199440	HSPD1	2.4886	up	0
LOC100148227	XP_001922228	NM_002404	MFAP4	2.48846	up	1.75437e-06
itgb1bp3	NM_001004618	NM_170678	NMRK2	2.48738	up	1.16886e-123
cnn3a	NM_199753	NM_001839	CNN3	2.48588	up	0
polr3gla	NM_001244802	NM_032305	POLR3GL	2.48391	up	7.94365e-94
LOC100537707	XP_003199032			2.48365	up	6.59439e-06
LOC565570	XP_693940	NM_173482	CCDC105	2.48365	up	0.00144011
kcnj8	NM_001030153	NM_004982	KCNJ8	2.48365	up	0.00144011
LOC793710	XP_001333516	NR_027991	APLNR	2.48365	up	1.85385e-10
rasgef1bb	NM_001003479	NM_152545	RASGEF1B	2.48053	up	1.54443e-221
pim1	NM_131539	NM_001001852	PIM3	2.47875	up	1.41471e-117
LOC100536814	XP_003200255			2.47613	up	0.000149087
LOC100001466	XP_001341456	NM_181657	LTB4R	2.47383	up	0.000911525
tlr5b	NM_001130595	NM_003268	TLR5	2.473	up	3.07885e-70
glulb	NM_182866	NM_002065	GLUL	2.47288	up	0
LOC100002627	XP_001342372	NM_001164723	PTAFR	2.46954	up	9.521e-05
LOC100149966	XP_001919932			2.46954	up	9.521e-05
LOC559142	XP_001922082	NM_001605	AARS	2.46819	up	3.86791e-09
vegfaa	NM_131408	NM_003376	VEGFA	2.46559	up	5.84745e-12
chp	NM_199715	NM_007236	CHP1	2.46534	up	9.84032e-109
snapc5	NM_001080163	NM_006049	SNAPC5	2.46482	up	3.2856e-103
hspa5	NM_213058	NM_005347	HSPA5	2.46368	up	0
ociad2	NM_001044856	NM_152398	OCIAD2	2.46334	up	2.90306e-100
tlr18	NM_001089350	NM_003264	TLR2	2.45988	up	2.52052e-15
mfsd2ab	NM_001003570	NM_032793	MFSD2A	2.45971	up	5.72282e-143
LOC100331321	XP_003201412	NM_153000	APCDD1	2.45856	up	0.0397073
LOC100005461	NM_001128814	NM_181657	LTB4R	2.45856	up	0.0397073
LOC100333120	XP_002664353	NM_002221	ITPKB	2.45856	up	0.0397073
LOC100006557	XP_001345265			2.45856	up	4.24308e-06
cldnh	NM_131767	NM_001306	CLDN3	2.45746	up	1.53892e-262
fas	XP_690447	NR_028036	FAS	2.45483	up	2.72931e-06
LOC567396	NM_001145598	NM_001839	CNN3	2.4514	up	1.75661e-06
LOC100329501	XP_002664902			2.44892	up	7.80926e-11
znrd1	NM_001013554	NM_170783	ZNRD1	2.44867	up	4.51836e-16
LOC100150220	NM_001128575			2.44823	up	1.13119e-06
tagln2	NM_201576	NM_003564	TAGLN2	2.44719	up	0
ptgs1	NM_153656	NM_080591	PTGS1	2.44683	up	1.30235e-39
ctsd	NM_131710	NM_001909	CTSD	2.44669	up	0
edn1	NM_131519	NM_001955	EDN1	2.44475	up	1.06512e-28
LOC571254	XP_699917	NM_198539	ZNF568	2.44118	up	5.0314e-22
ifrd1	NM_001076555	NM_001550	IFRD1	2.44014	up	1.00034e-276
rpl7l1	NM_199590	NM_198486	RPL7L1	2.43986	up	7.882e-207
cyp2k8	NM_001083834	NM_000775	CYP2J2	2.43849	up	1.06371e-15
LOC555345	XP_001918641	NM_144719	CCDC13	2.43849	up	6.0814e-05
tinagl1	NM_001044977	NM_022164	TINAGL1	2.43841	up	8.77179e-57
LOC100149526	XP_001922174	NM_002968	SALL1	2.43773	up	2.00628e-19
LOC100334711	XP_002660423	NM_001142564	CNGA1	2.43741	up	5.41277e-35
LOC572364	XP_701165	NM_001080440	OTOL1	2.43483	up	3.89076e-05
scg2a	XP_001332606	NM_003469	SCG2	2.43453	up	0
LOC566751	XP_695128	NM_001261430	PTGES3L	2.42973	up	5.91311e-15
LOC100333859	XP_002662647	NM_002457	MUC2	2.42878	up	6.51976e-41
riok3	NM_001003614	NM_145906	RIOK3	2.42796	up	1.13309e-229
eve1	NM_131114	NM_001989	EVX1	2.42344	up	0.00926693
LOC100535917	XP_003198274	NM_153236	GIMAP7	2.42344	up	0.000233371
LOC100335010	XP_002663389	NM_006493	CLN5	2.42246	up	3.76768e-12
LOC100003043	XP_001342688	NM_014398	LAMP3	2.42207	up	3.84545e-09
LOC100333322	XP_002666974	NM_003528	HIST2H2BE	2.42174	up	1.258e-07
adam8a	NM_200637	NM_001164490	ADAM8	2.4212	up	3.58521e-20
LOC100536297	XP_003201348			2.42015	up	5.03011e-11
LOC100331324	XP_002667104	NM_033340	CASP7	2.42015	up	8.12126e-08
star	NM_131663	NM_001007243	STAR	2.41564	up	8.92319e-81
ahsa1l	NM_212602	NM_012111	AHSA1	2.41546	up	1.93224e-103
lratb	XP_001921190	NM_004744	LRAT	2.41466	up	1.41556e-08
panx2	NM_001256641	NR_027691	PANX2	2.41235	up	4.67046e-07
phkg1b	NM_001023574	NR_047689	PHKG1	2.41086	up	2.87874e-34
gpr182	NM_001020478	NM_007264	GPR182	2.41007	up	9.67396e-41
il13ra1	NM_001110837			2.40954	up	6.29022e-65
cln8	NM_001114588	NM_018941	CLN8	2.40839	up	1.25305e-07
fgf4	NM_131635	NM_002007	FGF4	2.40751	up	6.73046e-10
LOC793098	XP_003201374	NM_139313	YME1L1	2.40676	up	4.88222e-42
LOC792944	XP_001332583	NM_178454	DRAM2	2.40237	up	0.000907545
sgsm3	NM_213330	NM_015705	SGSM3	2.40066	up	4.97056e-204
hax1	NM_001002337	NM_006118	HAX1	2.40051	up	6.68435e-129
slc25a22	NM_213408	NM_024698	SLC25A22	2.40046	up	0
LOC100329425	XP_003200717	NM_006668	CYP46A1	2.40003	up	0.000575143
LOC566743	XP_003200506	NM_001146341	ANKRD34C	2.39932	up	1.41751e-17
LOC100329853	XP_002667358			2.39801	up	0.000365216
tectb	NM_001008594	NM_058222	TECTB	2.39698	up	7.4243e-22
agtr2	NM_001013350	NM_000686	AGTR2	2.39357	up	5.53096e-38
arl5c	NM_200846	NM_178815	ARL5B	2.39285	up	6.17859e-46
ctbs	NM_001020729	NM_004388	CTBS	2.39155	up	2.40336e-23
grap	NM_001020573	NM_006613	GRAP	2.38914	up	7.60375e-14
crfa31	crfa31			2.38811	up	4.38667e-49
nus1	NM_001002356	NM_138459	NUS1	2.3874	up	1.27514e-37
LOC793347	XP_001333082			2.38689	up	4.18562e-06
rln3a	NM_001037803	NM_080864	RLN3	2.38267	up	2.23402e-20
LOC100334010	XP_002662101	NM_181716	CENPV	2.38028	up	2.43847e-09
tnfrsfa	NM_131840	NR_027140	TNFRSF10B	2.37783	up	6.59077e-54
LOC100330259	XP_002665347	NM_004420	DUSP8	2.37408	up	5.76174e-46
LOC100536955	XP_003200258	NM_018066	GPN2	2.37325	up	3.71962e-31
LOC100007488	XP_002660662	NM_002404	MFAP4	2.37311	up	4.50819e-126
LOC100150844	XP_001919906	NM_212539	PRKCD	2.3727	up	3.4429e-77
LOC557468	XP_685640	NM_002632	PGF	2.37076	up	0.039523
LOC100537764	XP_003201069			2.37076	up	0.039523
LOC563389	XP_001921591	NM_198124	CSMD3	2.37076	up	0.039523
ripply3	NM_001039110	NM_138382	RIPPLY1	2.37076	up	0.00921231
rbp1b	NM_212895	NM_002899	RBP1	2.37076	up	1.71848e-06
LOC100329860	XP_002664149	NM_145074	HTRA2	2.37076	up	0.00142605
LOC100151028	XP_001923909			2.37076	up	0.0241212
LOC100333796	XP_002661328	NR_046363	HTR3A	2.37076	up	0.0241212
cx45	cx45			2.37076	up	0.0241212
fbxo16	NM_001017680	NM_172366	FBXO16	2.37076	up	7.94209e-08
kcnk3	NM_001030162	NM_002246	KCNK3	2.37076	up	4.15654e-06
LOC794066	XP_001333959			2.37076	up	1.38323e-08
LOC100535203	XP_003197791	NR_024320	LITAF	2.37076	up	0.000571343
LOC100002201	XP_001342045	NM_022469	GREM2	2.37076	up	0.0148553
snai1b	NM_130989	NM_003068	SNAI2	2.37076	up	0.0148553
calca	NM_001002471	NM_000728	CALCB	2.36933	up	5.30393e-53
thbs2b	XP_694690	NM_003247	THBS2	2.36904	up	2.6059e-44
gpn2	NM_214801	NM_018066	GPN2	2.36381	up	5.05413e-33
rragc	NM_001020635	NM_022157	RRAGC	2.36321	up	6.5467e-69
vip2	NM_001114555	NM_194435	VIP	2.36221	up	1.27702e-35
myd88	NM_212814	NM_002468	MYD88	2.36079	up	1.81493e-52
arf5	NM_199275	NM_001662	ARF5	2.36038	up	0
ccdc151	NM_001077369	NM_145045	CCDC151	2.35963	up	1.30864e-14
cldn5b	NM_001006044	NM_003277	CLDN5	2.35877	up	8.12774e-68
LOC797711	XP_001338177	NM_001964	EGR1	2.35639	up	1.30649e-11
LOC100151130	XP_001921579	NM_017805	RASIP1	2.35639	up	1.70447e-06
matn3b	NM_001012385	NM_002381	MATN3	2.35503	up	3.15551e-38
LOC100150067	NM_001128400			2.35463	up	6.41739e-06
LOC100005908	XP_001344822			2.35463	up	6.41739e-06
LOC100330206	XP_002665502	NM_016458	FAM203A	2.35266	up	1.72285e-13
slc38a6	NM_001020472	NR_033344	SLC38A6	2.35133	up	7.88826e-46
rdh5	NM_001030101	NM_002905	RDH5	2.3505	up	3.5386e-12
LOC100331484	XP_002663842	NM_004907	IER2	2.34864	up	3.71733e-98
ctsa	NM_200550	NM_001167594	CTSA	2.34829	up	1.8234e-216
LOC798826	XP_001339254	NM_025081	NYNRIN	2.34818	up	0.000145742
grpel1	NM_001037384	NM_025196	GRPEL1	2.34747	up	2.85442e-99
LOC792904	XP_001332546	NM_024829	PLBD1	2.34527	up	0.000359573
LOC793249	XP_001919231	NM_001128590	CYP21A2	2.34253	up	1.68864e-06
LOC564054	XP_692507	NM_171997	USP2	2.34075	up	6.62029e-30
LOC100331027	XP_002665138	NM_004573	PLCB2	2.34036	up	4.08343e-06
LOC100536457	XP_003197895			2.34036	up	4.08343e-06
ccdc76	NM_001014309	NM_019083	TRMT13	2.33936	up	1.31563e-28
LOC100535635	XP_003199527			2.3357	up	1.71156e-97
slc1a4	NM_001002513	NM_003038	SLC1A4	2.33435	up	2.24609e-34
LOC100535257	XP_003200890			2.33428	up	2.87836e-07
LOC100004095	XP_001920566	NM_005306	FFAR2	2.33313	up	0.00356304
LOC100537915	XP_003201434	NM_020376	PNPLA2	2.33313	up	1.6744e-16
btr04	NM_001077168	NM_172016	TRIM39	2.33135	up	2.60885e-35
cebpd	NM_131887	NM_005195	CEBPD	2.32953	up	0
bcl7ba	NM_213165	NR_036682	BCL7B	2.32765	up	3.91371e-16
angptl7	NM_001006073			2.3261	up	5.77414e-144
mvk	NM_001007349	NM_001114185	MVK	2.32603	up	4.04014e-06
osbpl1a	NM_001045082	NM_133268	OSBPL1A	2.32459	up	1.96397e-79
LOC100535818	XP_003198950	NM_016630	SPG21	2.32372	up	4.70489e-31
LOC100536373	XP_003201196	NM_024409	NPPC	2.32137	up	4.41556e-07
rpp40l	NM_001002148	NM_006638	RPP40	2.32064	up	1.65236e-19
acss1	NM_001080656	NM_032501	ACSS1	2.31899	up	9.80726e-121
LOC568967	XP_697419	NM_001006939	LRRC18	2.31807	up	0.0146978
LOC100334228	XP_002667774	NM_002581	PAPPA	2.31807	up	0.000559935
upp1	NM_001013301	NM_181597	UPP1	2.31807	up	5.17691e-12
cplx3a	NM_001171583	NM_001030005	CPLX3	2.31626	up	1.65211e-06
mobkl2c	NM_001002191	NM_201403	MOB3C	2.31337	up	4.36538e-17
slc7a3	NM_001007329	NM_032803	SLC7A3	2.3112	up	0
gpcpd1	NM_001110523	NM_019593	GPCPD1	2.31048	up	5.48501e-225
por	NM_001034982	NM_000941	POR	2.31015	up	2.41827e-171
chkb	NM_001100012	NM_212469	CHKA	2.30855	up	4.33798e-31
LOC100002673	XP_001337596	NM_171997	USP2	2.30837	up	1.1799e-14
slc2a15b	NM_001020494	NM_020041	SLC2A9	2.3069	up	1.36021e-18
phlda2	NM_001020596	NM_003311	PHLDA2	2.30675	up	6.30921e-105
spg21	NM_213395	NM_016630	SPG21	2.30675	up	1.50525e-56
LOC100535909	XP_003200073			2.3049	up	0.00221309
LOC100002917	XP_003198194	NM_019902	ABCC1	2.3049	up	0.00221309
cln5	XP_697882	NM_006493	CLN5	2.3049	up	9.35262e-10
rrs1	NM_200062	NM_015169	RRS1	2.30032	up	1.60837e-62
loxl5b	NM_001102574	NM_002317	LOX	2.29892	up	0.00351815
LOC792834	XP_001332180	NM_001101376	FAM183A	2.29892	up	0.00351815
wisp2	NM_001199101	NM_001901	CTGF	2.29892	up	0.000351146
LOC100536169	LOC100536169			2.29892	up	0.0390527
chmp5	NM_200380	NM_016410	CHMP5	2.29828	up	8.11736e-248
LOC100536792	XP_003198729	NM_005506	SCARB2	2.298	up	2.48395e-146
ltk	NM_001006660	NM_004304	ALK	2.29735	up	1.31082e-32
ugt5a5	NM_001177497	NM_006798	UGT2A1	2.29571	up	9.79665e-17
txnl1	NM_201138	NR_024546	TXNL1	2.29241	up	3.56631e-177
xkr8	xkr8			2.29173	up	4.74016e-15
LOC558552	XP_686874	NM_006088	TUBB4B	2.28901	up	0.000871303
LOC100535292	XP_003199111	NM_030769	NPL	2.28872	up	6.00681e-50
LOC100536829	XP_003199751	NM_019079	L1TD1	2.28757	up	0.000140529
slc16a12b	NM_001145814	NM_213606	SLC16A12	2.28548	up	5.71743e-71
tac1	NM_001256391	NM_013998	TAC1	2.28417	up	2.06259e-49
bcl3	XP_694014	NM_005178	BCL3	2.28295	up	1.02234e-06
LOC100005008	XP_001344168	NM_015242	ARAP1	2.28295	up	1.43592e-19
LOC100005948	XP_001344844	NM_001502	GP2	2.28295	up	4.78956e-12
col8a1b	XP_690914	NM_020351	COL8A1	2.28201	up	3.93132e-17
eif2ak1	NM_001077567	NM_014413	EIF2AK1	2.28185	up	1.78682e-93
LOC100536859	XP_003200256	NM_013285	GNL2	2.2812	up	5.01471e-68
nudt5	NM_001002086	NM_014142	NUDT5	2.28103	up	8.50799e-100
smcr8b	NM_214802	NM_144775	SMCR8	2.27793	up	1.25586e-27
LOC799591	XP_001339930	NM_016010	ZC2HC1A	2.27779	up	0.000346077
LOC792746	XP_001332328	NM_212556	ASB18	2.2775	up	3.44415e-28
LOC566188	XP_694550	NM_130766	INPP5K	2.27593	up	1.46583e-05
sec13	NM_213335	NR_024273	SEC13	2.27384	up	7.82757e-145
gtf3aa	NM_001003866	NM_002097	GTF3A	2.27333	up	1.54246e-37
dnah9	NM_200462			2.27198	up	0.0144806
defbl3	NM_001081555			2.27198	up	0.0144806
LOC792554	XP_001332101	NM_002922	RGS1	2.27198	up	0.0144806
LOC100538029	XP_003197857			2.27198	up	0.000544371
rfesd	NM_001017740	NM_173362	RFESD	2.27198	up	0.000544371
acp5b	NM_001002452	NM_001611	ACP5	2.27148	up	6.67634e-18
fbxo32	NM_200917	NM_148177	FBXO32	2.26888	up	0
LOC100534720	XP_003201484	NM_022767	AEN	2.26857	up	7.66049e-96
grwd1	NM_001003509	NM_031485	GRWD1	2.26827	up	2.61027e-49
LOC561736	XP_001922278	NM_194323	OTOF	2.26768	up	6.29785e-11
LOC100330405	XP_002665065			2.26768	up	5.4729e-160
LOC100538220	XP_003200447	NM_144583	ATP6V1C2	2.26768	up	0.0034645
hamp1	NM_205583			2.2667	up	1.44019e-249
LOC100329657	XP_002662767	NM_181657	LTB4R	2.26539	up	0.00085785
lars	XP_698279	NM_020117	LARS	2.26486	up	4.07375e-98
eif4e1c	NM_001017851	NM_001968	EIF4E	2.26482	up	2.4046e-46
ccdc113	NM_001006061	NM_014157	CCDC113	2.2646	up	6.39276e-07
noxa1	NM_001030100	NM_006647	NOXA1	2.26397	up	0.000216947
tyr	NM_131013	NM_000372	TYR	2.26397	up	0.000216947
LOC100334510	XP_003198224			2.25786	up	7.14801e-31
LOC100535676	XP_003200985	NM_033210	ZNF502	2.25786	up	0.00034053
LOC100330444	XP_002662593	NM_033158	HYAL2	2.25786	up	0.00135466
crygm3	NM_001007786			2.25786	up	0.0234716
sox17	NM_131287	NM_022454	SOX17	2.25786	up	0.0234716
cldn7b	NM_131637	NM_001307	CLDN7	2.25658	up	4.45016e-295
tmem206	NM_200457	NM_018252	TMEM206	2.25567	up	1.26879e-34
LOC799479	XP_001339829	NM_170776	GPR97	2.25436	up	6.82737e-12
shc2	NM_001044973	NM_012435	SHC2	2.25416	up	3.9087e-21
anxa4	NM_181764			2.2539	up	6.04071e-97
calub	NM_201082	NR_074086	CALU	2.25318	up	1.05139e-24
abce1	NM_213553			2.25156	up	0
mknk1	NM_001114739	NR_024176	MKNK1	2.24948	up	1.14496e-65
rer1	NM_200675	NM_007033	RER1	2.24877	up	2.16058e-72
LOC799483	NM_001123317	NM_015149	RGL1	2.24817	up	7.64182e-35
LOC553228	NM_001256222	NM_003878	GGH	2.24772	up	4.23712e-28
sypl2b	NM_212669	NM_144642	SYNPR	2.24747	up	1.34142e-32
LOC100151586	XP_001923715	NM_003673	TCAP	2.2468	up	1.28059e-09
LOC100148249	XP_003197809	NM_018326	GIMAP4	2.24598	up	0.00883838
cldn7a	NM_001002340	NM_001307	CLDN7	2.24457	up	3.33378e-172
cyp46a1	NM_001020522	NM_006668	CYP46A1	2.24261	up	2.53299e-07
cda	NM_205679	NM_001785	CDA	2.24173	up	8.49053e-190
cd63	NM_199543	NM_001780	CD63	2.23952	up	0
smtlb	NM_001037674	NM_001163558	PRL	2.23905	up	3.44509e-05
mitfb	NM_131847	NM_198178	MITF	2.23905	up	0.00340347
spdya	NM_001006091	NM_182756	SPDYA	2.23905	up	0.0383657
LOC100537731	XP_003198334	NM_013256	ZNF180	2.23905	up	0.0383657
mapre1	NM_199864	NM_012325	MAPRE1	2.23893	up	7.27652e-168
vac14	NM_001004650	NM_018052	VAC14	2.23705	up	1.91598e-73
creld2	NM_200523	NM_024324	CRELD2	2.23636	up	4.65922e-13
atf4b2	NM_001103192	NM_182810	ATF4	2.23614	up	0
arf1	NM_201452	NM_001658	ARF1	2.23513	up	1.35054e-178
LOC799082	XP_001339477	NM_001992	F2R	2.2313	up	4.1971e-08
LOC100538012	XP_003198708	NM_020893	CCDC180	2.2313	up	0.0142152
ankar	NM_001040046	NM_144708	ANKAR	2.2313	up	0.0142152
pla2g7	NM_213189	NM_005084	PLA2G7	2.23025	up	8.56003e-178
rangap1	NM_212989	NM_002883	RANGAP1	2.22835	up	1.80813e-23
LOC570366	XP_698933	NM_001001850	STX19	2.22708	up	0.00541957
slc39a1	NM_212583	NM_014437	SLC39A1	2.22708	up	4.73216e-27
slc41a1	XP_002663867	NM_173854	SLC41A1	2.22606	up	1.66089e-12
LOC100333265	XP_002665915	NM_004101	F2RL2	2.22606	up	1.66089e-12
arl14	NM_001099983	NM_025047	ARL14	2.22588	up	8.60785e-11
phkg1a	NM_001077612	NR_047689	PHKG1	2.22459	up	2.77958e-101
LOC100537549	XP_003200407			2.21943	up	5.27298e-05
eif4g2a	NM_001014289	NM_001418	EIF4G2	2.21918	up	2.03292e-179
unc45b	NM_153673	NM_173167	UNC45B	2.2187	up	1.00731e-29
vars	XP_682807	NM_006295	VARS	2.21798	up	1.37782e-92
psat1	NM_200895	NM_058179	PSAT1	2.21641	up	8.43807e-60
hbegfb	NM_001100401	NM_001945	HBEGF	2.21591	up	4.42834e-24
stat3	NM_131479	NM_213662	STAT3	2.21474	up	4.23621e-142
LOC100537100	XP_003197784	NM_138632	TRIOBP	2.21391	up	1.91991e-21
LOC100536673	XP_003200820	NM_002408	MGAT2	2.21361	up	3.06647e-28
cyp2aa11	XP_003201287	NM_001025161	CYP2D6	2.21271	up	0.000515349
LOC796738	XP_001332880	NM_004234	ZNF235	2.21271	up	0.000205289
acsl4a	NM_200649	NM_022977	ACSL4	2.21256	up	1.0759e-166
tsku	NM_199733	NM_015516	TSKU	2.20822	up	1.96328e-54
slc25a38b	NM_001202458	NM_017875	SLC25A38	2.20777	up	1.26595e-25
hsd11b2	NM_212720	NM_000196	HSD11B2	2.20501	up	5.7341e-142
ftsj	XP_002666179	NM_017647	FTSJ3	2.20419	up	1.22183e-48
LOC100330858	XP_003199882	NM_144683	DHRS13	2.20289	up	1.91119e-61
kcnk5	NM_200633	NM_003740	KCNK5	2.20166	up	1.21149e-18
LOC100332888	XP_002662524	NR_047584	IL12RB2	2.19896	up	0.00530636
LOC100149886	XP_001920386	NM_014813	LRIG2	2.19896	up	0.00530636
hagh	NM_200043	NM_005326	HAGH	2.19674	up	9.35734e-285
wdr55	NM_001003871	NM_017706	WDR55	2.19577	up	2.8722e-22
LOC796700	XP_001337071	NM_006470	TRIM16	2.19515	up	0.0139116
LOC100329911	XP_003198644	NM_006798	UGT2A1	2.19476	up	1.78087e-18
dync1li2	NM_001017669	NM_006141	DYNC1LI2	2.19323	up	1.50814e-38
LOC564697	LOC564697			2.19183	up	2.60979e-09
napa	NM_199766	NR_038457	NAPA	2.1915	up	5.55901e-170
LOC799543	XP_001339885	NM_001170798	SLC15A5	2.19053	up	1.28696e-05
LOC100007788	XP_003199402	NM_022337	RAB38	2.18966	up	1.53361e-08
LOC100535166	XP_003200334	NM_003246	THBS1	2.18909	up	2.65958e-14
mustn1	NM_001197053	NM_205853	MUSTN1	2.18896	up	3.26653e-48
shank3a	zs3.2	NM_133266	SHANK2	2.18839	up	0.0375163
LOC563178	XP_691639	NM_173803	MPV17L	2.18708	up	4.52329e-15
mych	NM_001126109	NM_002467	MYC	2.18612	up	1.32543e-233
adi1	NM_199668	NM_018269	ADI1	2.18591	up	3.5005e-115
ptges	NM_001014828	NM_198797	PTGES	2.18494	up	1.03166e-29
manba	NM_200159	NM_005908	MANBA	2.18482	up	1.9379e-11
LOC100536496	XP_003199429	NM_198896	RAB6A	2.18387	up	1.7583e-44
LOC566363	XP_706380	NM_001040105	MUC17	2.18312	up	8.65047e-201
LOC100537084	XP_003198239			2.1826	up	0.00847003
LOC100536577	XP_003198664			2.18187	up	2.01167e-16
vsg1	NM_001030244	NM_018017	C10orf118	2.18122	up	1.14818e-197
LOC100534731	XP_003200946			2.1811	up	4.95004e-05
chchd2	NM_200767	NM_016139	CHCHD2	2.18084	up	8.80563e-91
LOC100536549	XP_003200162	NM_001080437	SNED1	2.17957	up	2.03987e-28
mlphb	NM_001079679	NM_024101	MLPH	2.17853	up	1.4198e-25
laynb	XP_696265	NM_178834	LAYN	2.17759	up	5.62036e-08
dus4l	NM_001003490	NR_073005	DUS4L	2.1774	up	4.24043e-15
rab32a	NM_201332	NM_006834	RAB32	2.17504	up	3.05798e-32
epcam	NM_213175	NM_002354	EPCAM	2.17498	up	0
sh3gl2	NM_201116	NM_003026	SH3GL2	2.17408	up	2.01966e-287
LOC567869	XP_696268	NM_033158	HYAL2	2.17319	up	0.0224675
rnaset2	NM_001030064	NM_003730	RNASET2	2.17228	up	4.15881e-170
nfil3	NM_001004120	NM_005384	NFIL3	2.172	up	1.69128e-153
moxd1	NM_001045206	NM_015529	MOXD1	2.17012	up	2.59136e-15
LOC100334237	XP_002664212	NM_021071	ART4	2.16985	up	1.23068e-05
cebpg	NM_131886	NM_001806	CEBPG	2.16929	up	3.27906e-276
trabd	NM_212623	NM_025204	TRABD	2.16682	up	4.88171e-41
cpla2	NM_131295	NM_024420	PLA2G4A	2.16607	up	3.65139e-23
znf259	NM_213108	NM_003904	ZNF259	2.16594	up	7.71877e-67
LOC100537056	XP_003199614	NM_198215	FAM13C	2.16568	up	5.07245e-22
rpgr	NM_001171588	NM_001034853	RPGR	2.16508	up	1.25847e-06
LOC567640	XP_696031	NM_198129	LAMA3	2.1643	up	6.89825e-33
nr1h5	NM_001123241	NM_005123	NR1H4	2.16426	up	1.18474e-29
LOC100536802	XP_003200085			2.1628	up	0.0135781
mylk4	XP_697394	NM_001012418	MYLK4	2.1628	up	6.56152e-11
LOC100536909	XP_003197671	NM_015480	PVRL3	2.1628	up	0.000481911
polr3k	NM_001002553	NM_016310	POLR3K	2.16225	up	3.48972e-23
LOC100536083	XP_003200158	NM_001080437	SNED1	2.1611	up	7.53273e-05
ndufs8b	NM_001024402	NM_002496	NDUFS8	2.16002	up	0.00196719
cldne	NM_131765	NM_001305	CLDN4	2.15913	up	7.44268e-199
sgk3	NM_001110467	NM_001204173	C8orf44-SGK3	2.15738	up	2.81896e-76
LOC100334848	XP_002666021	NM_207311	CCDC64	2.15686	up	3.7569e-20
spry4	NM_131826	NM_030964	SPRY4	2.15671	up	9.17237e-90
ufc1	NM_001003650	NM_016406	UFC1	2.15354	up	1.72874e-54
LOC571066	XP_002665635	NM_012434	SLC17A5	2.15276	up	1.41747e-09
rhoab	NM_212749	NM_001664	RHOA	2.15256	up	1.13827e-171
mmp14b	NM_194414	NM_004995	MMP14	2.14987	up	1.13042e-192
LOC100333680	XP_002666980			2.14979	up	3.75534e-16
cldn11a	NM_001002624	NM_005602	CLDN11	2.14892	up	6.02406e-86
cldnf	NM_131766	NM_001305	CLDN4	2.14845	up	1.67898e-39
LOC100535206	XP_003198143			2.14497	up	0.0365475
epas1a	XP_695262	NM_001430	EPAS1	2.14461	up	1.02658e-127
cth	NM_212604	NM_153742	CTH	2.1443	up	4.17431e-263
rgs4	NM_199274	NM_005613	RGS4	2.14398	up	1.10575e-132
g6pca	NM_001003512	NM_001270397	G6PC	2.14303	up	6.18611e-73
psme3	NM_131376	NR_049772	PSME3	2.14064	up	9.92741e-62
slc26a10	XP_001921766	NM_000441	SLC26A4	2.13976	up	7.20884e-06
LOC562357	XP_690841	NM_002606	PDE9A	2.13976	up	7.20884e-06
wars	NM_200772	NM_213646	WARS	2.13946	up	4.67795e-07
tmed5	NM_200403	NR_030761	TMED5	2.1391	up	2.1968e-26
surf6	NM_201065	NM_006753	SURF6	2.13802	up	5.78387e-62
znfl2a	NM_194390	NR_037705	ZNF778	2.13773	up	3.88613e-12
sec24d	NM_001177932	NM_014822	SEC24D	2.13692	up	4.00483e-46
LOC100004756	XP_001343983	NM_182611	GPR144	2.13661	up	4.49596e-05
LOC100150452	XP_001922963	NM_005629	SLC6A8	2.13621	up	2.3219e-75
LOC562017	XP_690503	NR_045630	RGS5	2.13219	up	1.21417e-08
aqp10a	NM_001002349	NM_080429	AQP10	2.13154	up	9.80882e-34
LOC563265	XP_691720	NM_001113207	TSTD1	2.13089	up	4.29457e-30
LOC100330960	XP_002665137	NM_000623	BDKRB2	2.13025	up	0.0080459
LOC100333179	XP_002667487	NM_006113	VAV3	2.13025	up	0.0080459
LOC568355	XP_696773	NM_002975	CLEC11A	2.13025	up	0.000178348
LOC100535229	XP_003200495	NM_001605	AARS	2.12918	up	1.71167e-14
LOC100149700	XP_001923369	NM_001030005	CPLX3	2.12884	up	0.000111542
pmpcb	NM_001012496	NM_004279	PMPCB	2.1277	up	1.05749e-128
arrdc3a	NM_001080029	NM_020801	ARRDC3	2.12636	up	0
LOC553366	LOC553366			2.12551	up	5.8341e-19
glula	NM_181559	NM_002065	GLUL	2.12494	up	0
kbtbd5	NM_001128682	NM_152393	KLHL40	2.12252	up	1.41053e-24
LOC100536892	XP_003199548			2.12163	up	4.15308e-21
urah	NM_001045452	NM_000371	TTR	2.12161	up	1.93668e-28
p2rx3a	NM_131623	NM_002559	P2RX3	2.11959	up	4.80975e-10
LOC566321	XP_694685	NM_014652	IPO13	2.11879	up	1.23701e-10
LOC565088	XP_693475	NM_152260	RPUSD2	2.11855	up	0.00017366
zbtb7a	zbtb7a	NM_015898	ZBTB7A	2.11788	up	2.02904e-11
ramp2	NM_001114432	NM_005855	RAMP1	2.11749	up	2.87982e-49
LOC562872	XP_691331	NM_175056	ZPLD1	2.11665	up	1.12422e-167
cxcr4b	NM_131834	NM_003467	CXCR4	2.115	up	1.46727e-37
nme5	NM_001002516	NM_003551	NME5	2.11446	up	2.64995e-06
scarb2	NM_173259	NM_005506	SCARB2	2.11367	up	7.21367e-56
arl13a	NM_200818	NR_033427	ARL13B	2.11366	up	1.4643e-131
nipal3	NM_001002634	NM_020448	NIPAL3	2.11322	up	2.00341e-106
imp4	NM_001002719	NM_033416	IMP4	2.11161	up	9.68895e-34
slc45a2	NM_001110377	NM_016180	SLC45A2	2.11141	up	2.75434e-35
LOC100537699	XP_003199611	NM_001813	CENPE	2.11114	up	1.27252e-19
slc38a2	NM_001045104	NM_018976	SLC38A2	2.11046	up	3.07519e-230
esrrd	XP_001921093	NM_206595	ESRRG	2.10827	up	2.06407e-38
bmp10	NM_001130600	NM_014482	BMP10	2.10734	up	0.00782075
trim55b	NM_001039982	NM_184087	TRIM55	2.10734	up	7.79676e-81
bokb	NM_201185	NM_032515	BOK	2.10734	up	6.48995e-06
nmnat1	NM_001017629	NM_022787	NMNAT1	2.10592	up	2.33571e-73
trib1	XP_001332342	NM_025195	TRIB1	2.10438	up	4.95169e-13
asah1a	NM_001006088	NM_177924	ASAH1	2.10315	up	5.45773e-58
hspb1	NM_001008615	NM_001540	HSPB1	2.10293	up	1.45186e-47
tmem154	NM_001130587			2.10202	up	1.19099e-20
znf330	NM_213373	NM_014487	ZNF330	2.10167	up	3.94022e-49
LOC100332684	XP_002665079			2.1008	up	7.20323e-12
selo	NM_001044871	NM_031454	SELO	2.10064	up	9.04134e-77
LOC100536354	XP_003200512			2.10012	up	3.97888e-06
vip	NM_001114553	NM_194435	VIP	2.09919	up	1.19386e-75
twistnb	NM_001007153	NM_001002926	TWISTNB	2.09891	up	1.4933e-17
rdh12l	NM_001009912	NM_152443	RDH12	2.09575	up	2.4729e-33
kri1l	NM_001002041	NM_178159	KRI1	2.09476	up	4.65784e-73
hspe1	NM_131526	NM_002157	HSPE1	2.09391	up	7.28605e-172
cldn15lb	NM_001002446	NM_138429	CLDN15	2.0932	up	5.39072e-58
LOC100537983	XP_003200402			2.09271	up	3.07485e-15
kdelc1	NM_200931	NM_024089	KDELC1	2.09185	up	3.98407e-10
sult1st1	NM_182941	NM_177536	SULT1A1	2.09165	up	1.35777e-77
tlr5a	XP_001919052	NM_003268	TLR5	2.09035	up	2.44289e-09
eri1	NM_001020614	NM_153332	ERI1	2.09035	up	5.04299e-25
maff	NM_200336	NM_002360	MAFK	2.08902	up	2.3494e-238
LOC100537968	XP_003197875	NR_030778	WDR65	2.08853	up	0.00464729
dapk3	XP_690685	NM_001348	DAPK3	2.08731	up	7.7469e-74
LOC100538151	XP_003198025	NM_018326	GIMAP4	2.08627	up	0.00759016
rsph9	NM_001030113	NM_152732	RSPH9	2.08627	up	0.00759016
LOC100538070	XP_003197841	NM_002404	MFAP4	2.08492	up	0.000255498
LOC555795	XP_703224			2.08272	up	1.51337e-289
LOC570267	NM_001123393	NM_014777	URB2	2.08263	up	1.1933e-42
LOC100000797	XP_001340925	NM_020864	NYAP2	2.08237	up	1.05827e-14
tnfaip1	NM_199799	NM_021137	TNFAIP1	2.08088	up	5.37588e-30
LOC100150803	XP_001920208	NM_001195279	LOC100129480	2.07961	up	0.0206083
stam	NM_200120	NR_037774	STAM	2.07835	up	4.69934e-111
LOC100001008	LOC100001008			2.0783	up	2.24384e-09
pcyt2	NM_001006037	NR_033685	PCYT2	2.07796	up	1.06287e-66
xpo1b	xpo1b	NM_003400	XPO1	2.07749	up	1.08553e-243
LOC100005785	XP_001344737			2.07724	up	0.00171195
gsg1l	NM_001039976	NM_144675	GSG1L	2.07609	up	2.17658e-23
rhcg2a	NM_001102618	NM_016321	RHCG	2.076	up	0
tspan33	NM_001002617	NM_178562	TSPAN33	2.07589	up	9.27008e-43
creb3l3l	NM_213532	NM_032607	CREB3L3	2.07551	up	1.26676e-302
cars	NM_001118900	NR_036542	CARS	2.07523	up	6.09994e-68
dnajb6b	NM_200305	NM_058246	DNAJB6	2.07455	up	6.24788e-45
rassf2l	NM_001002195	NM_170774	RASSF2	2.07441	up	0.000248014
LOC100149459	XP_001922015			2.07441	up	2.32476e-05
cryabb	NM_001002670	NM_001885	CRYAB	2.07441	up	0.00277257
rbm28	NM_200321	NM_018077	RBM28	2.07402	up	3.15658e-171
pdss2	NM_001002351	NM_020381	PDSS2	2.07371	up	3.45721e-10
LOC795272	XP_001335411	NM_005997	VPS72	2.07245	up	8.6472e-11
supv3l1	NM_001083564	NM_003171	SUPV3L1	2.07195	up	1.97927e-33
LOC100000675	XP_001919701	NM_002648	PIM1	2.07101	up	0.00450642
gnrh3	NM_182887			2.07058	up	2.1176e-09
LOC795173	XP_001332682			2.07046	up	1.34893e-07
LOC100149559	XP_001919564	NM_001008223	C1QL4	2.07044	up	4.68066e-77
rab3db	NM_001002679	NM_138453	RAB3C	2.07024	up	3.35826e-10
slc9a5	NM_001113472	NM_004594	SLC9A5	2.07004	up	2.11428e-08
ctsba	NM_213336	NM_147783	CTSB	2.06997	up	0
npb	NM_001127369	NM_148896	NPB	2.06992	up	4.74031e-23
mibp	NR_102288	NM_170678	NMRK2	2.06971	up	2.2529e-14
LOC556989	XP_685035	NM_001127180	MYO7A	2.06836	up	1.76933e-87
tat	NM_001077554	NM_000353	TAT	2.06818	up	0
rpf1	NM_001244839	NM_025065	RPF1	2.06721	up	3.3259e-57
brp16	NM_001002522	NM_016458	FAM203A	2.06681	up	2.13189e-13
LOC567594	XP_695987	NM_032350	C7orf50	2.06681	up	6.13829e-19
LOC100149810	XP_001920290	NM_001531	MR1	2.06681	up	0.00735619
LOC100537652	XP_003199404			2.06681	up	0.00735619
LOC100333806	XP_002663051	NM_019050	USP53	2.06485	up	5.09651e-09
LOC100333455	XP_002666635	NM_032049	AGTR1	2.06344	up	0.0016598
msxa	NM_001030269	NM_002449	MSX2	2.06344	up	0.0016598
LOC100151433	XP_001922977			2.06298	up	5.09057e-13
spata17	NM_001142264	NM_138796	SPATA17	2.06153	up	0.0120718
LOC557984	XP_686239			2.06153	up	0.0120718
hcst	NM_001100102			2.06153	up	0.0120718
pglyrp5	NM_001044321	NM_005091	PGLYRP1	2.06153	up	0.000385621
dram1	NM_001006049	NM_018370	DRAM1	2.06081	up	1.02907e-24
LOC100330987	XP_002666934	NM_001145033	C11orf96	2.05948	up	1.03988e-151
noc2l	NM_001003830	NM_015658	NOC2L	2.05942	up	3.66754e-120
LOC100333936	XP_002664707	NM_198184	OSTN	2.05833	up	0.000619256
LOC100001432	XP_001341428	NM_170742	KCNJ16	2.05717	up	3.4831e-05
gpr183	NM_001099241	NM_004951	GPR183	2.05682	up	2.98367e-10
LOC100536861	XP_003200631			2.05466	up	0.0199423
ostm1	XP_002665788	NM_014028	OSTM1	2.05279	up	1.25684e-21
klf3	NM_131859	NM_016531	KLF3	2.0527	up	5.22315e-92
igf1	NM_131825	NM_001111285	IGF1	2.0526	up	5.13942e-06
LOC573769	XP_698401	NM_000100	CSTB	2.05246	up	1.18608e-18
LOC100333057	XP_002662924	NM_006292	TSG101	2.05178	up	4.15724e-34
tsc22d3	NM_200569	NM_198057	TSC22D3	2.05073	up	0
ca2	NM_199215	NM_000067	CA2	2.05069	up	4.19019e-212
egr2a	NM_183341	NM_001136179	EGR2	2.05039	up	0.00160784
LOC100329339	XP_002664054	NM_006042	HS3ST3A1	2.0488	up	0.00712055
elovl7b	NM_199778	NM_024930	ELOVL7	2.0488	up	7.35346e-08
slc1a8b	NM_001190816	NM_006671	SLC1A7	2.04852	up	7.76401e-26
ssb	NM_199547	NM_003142	SSB	2.04797	up	1.56819e-124
selt2	NM_001098487	NM_016275	SELT	2.04573	up	1.59212e-134
ctns	NM_001020571	NM_004937	CTNS	2.04567	up	1.40296e-36
LOC100534883	XP_003200851			2.04536	up	0.000225978
LOC798827	XP_001339255	NM_148975	MS4A4A	2.04536	up	0.0332298
LOC100330643	XP_002661814	NR_075083	NLRC3	2.04536	up	0.00260149
nfkbiab	NM_199629	NM_020529	NFKBIA	2.04394	up	1.64594e-203
nars	XP_696748	NM_004539	NARS	2.04196	up	5.11348e-147
LOC100330593	XP_002666378	NM_016247	IMPG2	2.0419	up	2.45887e-20
asb4	NM_001017628	NM_145872	ASB4	2.04065	up	4.8285e-06
pitpnb	NM_200920	NM_012399	PITPNB	2.03989	up	2.34598e-18
LOC100002527	XP_001336134	NM_020710	LRRC47	2.03936	up	1.05313e-08
f2r	NM_001114846	NM_001992	F2R	2.03936	up	5.20957e-05
syngr2a	NM_001080585	NM_004710	SYNGR2	2.03866	up	8.24619e-73
pck1	NM_214751			2.03837	up	0
LOC100534928	XP_003199083	NM_007001	SLC35D2	2.03802	up	7.65716e-06
mbd2	NM_212768	NM_015832	MBD2	2.0371	up	1.44147e-27
rpap2	NM_001024432	NM_024813	RPAP2	2.0371	up	1.14174e-06
LOC100149995	XP_003198022	NM_021216	ZNF71	2.03699	up	3.50465e-20
sh2d3cb	NM_201076	NM_170600	SH2D3C	2.0368	up	6.73848e-43
tmem199	NM_001105597	NM_152464	TMEM199	2.03673	up	2.20602e-18
slc14a2	NM_001020519	NM_007163	SLC14A2	2.03452	up	1.11041e-54
smox	NM_201502	NM_175842	SMOX	2.03377	up	1.18163e-62
LOC100535673	XP_003200289			2.03335	up	9.04616e-12
ube2d1	NM_199664	NM_015983	UBE2D4	2.03327	up	1.50333e-109
tnfrsf1a	NM_213190	NM_001065	TNFRSF1A	2.03302	up	4.93179e-70
socs8	NM_001114554	NM_145071	CISH	2.03208	up	1.95665e-24
gosr2	NM_199688	NM_054022	GOSR2	2.03043	up	5.39274e-95
ap1s3b	NM_001004635	NM_178814	AP1S3	2.03001	up	1.16092e-32
cisd2	NM_200383	NM_001008388	CISD2	2.02979	up	8.42086e-13
slc15a4	NM_200957	NM_145648	SLC15A4	2.02951	up	1.2328e-16
ccr10	NM_001002675	NM_001838	CCR7	2.02903	up	1.1767e-05
etf1	NM_201460	NR_045994	ETF1	2.02838	up	8.02868e-150
ptrh2	NM_001020535			2.02803	up	1.87677e-17
LOC100151502	XP_001922042	NR_027419	AVPR2	2.02691	up	6.77549e-24
LOC100151186	XP_001919697			2.02572	up	1.86848e-05
arcn1	NM_201459	NM_001655	ARCN1	2.02516	up	2.32028e-126
LOC100334819	XP_003197863	NM_018298	MCOLN3	2.02502	up	4.8825e-05
LOC100536805	XP_003200758	NM_022473	ZFP106	2.02237	up	1.03699e-06
tmprss4a	NM_001077738	NM_183247	TMPRSS4	2.02212	up	4.94884e-55
pi4k2a	NM_213358	NM_018425	PI4K2A	2.02209	up	1.24343e-53
psmb3	NM_001129823	NM_002795	PSMB3	2.02179	up	2.6123e-173
LOC797658	XP_001338129	NM_153819	RASGRP2	2.02158	up	0.000903151
exoc3l2a	XP_683981	NM_138568	EXOC3L2	2.02117	up	1.05281e-16
tyrp1b	NM_001002749	NM_000550	TYRP1	2.02061	up	1.268e-33
slc47a2	NM_001080179	NM_018242	SLC47A1	2.02057	up	6.70976e-16
LOC554469	XP_702121			2.02044	up	6.35195e-07
polr1c	NM_200566	NM_203290	POLR1C	2.01982	up	1.20364e-35
eif4ebp3l	NM_199683	NM_003732	EIF4EBP3	2.01962	up	0
LOC798800	XP_003200566	NM_014240	LIMD1	2.01953	up	0.0320589
slco2a1	NM_001089582	NM_005630	SLCO2A1	2.01886	up	1.36542e-23
sstr1	XP_696666	NM_001049	SSTR1	2.01858	up	7.47799e-12
adora2ab	NM_001040036	NM_000675	ADORA2A	2.01651	up	0.00664992
fxyd1	NM_001256212	NM_022003	FXYD6	2.01579	up	1.31754e-123
LOC100536054	XP_003200306	NM_022003	FXYD6	2.01579	up	1.31754e-123
acot7	NM_001004617	NM_181866	ACOT7	2.01541	up	7.958e-10
LOC100332076	XP_002666963	NM_004751	GCNT3	2.01437	up	0.000327722
gss	NM_001006104	NM_000178	GSS	2.01358	up	3.13803e-21
nr1d4b	XP_700687	NM_021724	NR1D1	2.01306	up	4.33e-12
csrnp1b	NM_199619	NM_033027	CSRNP1	2.01188	up	2.60588e-50
LOC561631	XP_690135			2.01155	up	4.56836e-05
slc25a25b	NM_001160020	NR_049766	SLC25A25	2.01155	up	1.65273e-12
calcoco2	NM_001020741	NM_005831	CALCOCO2	2.01017	up	6.71952e-104
mak16	NM_173239	NM_032509	MAK16	2.00862	up	5.91947e-98
exoc5	NM_001113796	NM_006544	EXOC5	2.00836	up	8.60482e-29
xiap	NM_194396	NR_037916	XIAP	2.00551	up	8.80928e-104
psmc1b	NM_001002091	NM_002802	PSMC1	2.00528	up	8.26365e-130
LOC569466	NM_001100040	NM_012266	DNAJB5	2.00512	up	4.41638e-05
chmp4b	NM_213457	NM_176812	CHMP4B	2.00495	up	2.96975e-182
ucn3l	NM_001082954	NM_053049	UCN3	2.0049	up	2.162e-07
tmem189	NM_001006052	NR_027889	TMEM189	2.00484	up	1.2668e-15
galnt8b	XP_003198271	NM_017417	GALNT8	2.00454	up	0.00140514
eprs	NM_001204248	NM_004446	EPRS	2.00205	up	9.32245e-223
LOC100334757	XP_002661886	NM_000415	IAPP	2.00197	up	0.0064172
dimt1l	NM_001003556	NM_014473	DIMT1	2.0018	up	3.38192e-35
LOC559072	XP_687471	NM_001171812	GBA	2.00148	up	7.75236e-25
stoml3	NM_001098750	NR_073037	STOM	2.00101	up	2.09074e-07
st3gal2l	NM_001004017	NM_006927	ST3GAL2	2.00033	up	1.85416e-15
tuba1	NM_194388	NM_032704	TUBA1C	0.499667	down	1.03379e-152
sdpra	NM_001277070	NM_004657	SDPR	0.499574	down	2.52393e-109
sp4	NM_200124	NM_003112	SP4	0.499538	down	6.13902e-14
hhatlb	NM_001077390	NR_027753	HHATL	0.499528	down	6.33163e-27
LOC555748	NM_001145557	NM_006759	UGP2	0.499276	down	2.40464e-111
LOC100149117	XP_001922861	NM_023067	FOXL2	0.499107	down	0.00389132
or115-12	NM_001037405	NM_001001922	OR52N5	0.499107	down	0.0184186
mcm6l	NM_001025533	NM_005915	MCM6	0.499107	down	0.0184186
LOC100535675	XP_003197867	NM_033540	MFN1	0.498703	down	7.94704e-15
LOC100537700	XP_003199880	NM_001114175	GABRA2	0.497967	down	0.00105502
LOC570526	XP_699111	NM_133477	SYNPO2	0.497496	down	6.2329e-15
LOC555305	XP_682868			0.497238	down	0.000291668
nrl	NM_001040331	NM_201589	MAFA	0.497238	down	0.000291668
LOC566969	NM_001045124	NM_005924	MEOX2	0.49673	down	0.0229453
col11a1b	NM_001184954	NM_080630	COL11A1	0.496605	down	1.8004e-71
cntn1b	NM_001014814	NM_175038	CNTN1	0.496591	down	4.86386e-54
rrbp1	NM_199431	NM_004587	RRBP1	0.496444	down	1.28481e-118
ankrd24	XP_693695	NM_133475	ANKRD24	0.496441	down	1.08368e-11
LOC100334441	XP_002664539	NM_198567	SIMC1	0.496357	down	2.31262e-05
ntn2	NM_001037415	NM_004822	NTN1	0.496357	down	2.31262e-05
grik5	NM_001245961	NM_002088	GRIK5	0.496294	down	3.08553e-08
podxl2	XP_692207	NM_015720	PODXL2	0.496228	down	6.87368e-28
LOC100538109	XP_003199825	NM_031856	PCDHA8	0.495845	down	0.00594302
LOC796843	XP_001337239	NM_003113	SP100	0.495845	down	0.00594302
LOC563340	XP_691796	NM_002843	PTPRJ	0.495845	down	0.00594302
man2a2	XP_002666837	NM_006122	MAN2A2	0.495749	down	4.80144e-33
LOC100334069	LOC100334069			0.495414	down	1.0172e-50
LOC100535451	XP_003200555	NM_015199	ANKRD28	0.495382	down	2.74272e-10
scarb1	NM_198921	NM_005505	SCARB1	0.495098	down	1.6321e-39
tpsn	NM_130974	NM_172209	TAPBP	0.494906	down	2.87988e-11
LOC100333499	XP_002667678	NM_003573	LTBP4	0.494566	down	3.42926e-26
LOC794630	XP_001334636	NM_002900	RBP3	0.494514	down	8.10797e-07
dlgap5	NM_001004592	NM_014750	DLGAP5	0.494436	down	7.82531e-14
prph2b	NM_131567	NM_000322	PRPH2	0.494268	down	6.91716e-296
gart	NM_131617	NM_175085	GART	0.494065	down	3.51502e-22
pdgfra	NM_131459	NM_006206	PDGFRA	0.493908	down	1.81688e-19
LOC792450	XP_001331959	NM_153236	GIMAP7	0.493908	down	0.0286272
LOC100536124	XP_003198323	XP_003960570	C12orf55	0.493908	down	0.0286272
LOC568110	XP_696514			0.493908	down	0.0286272
tdp1	XP_700174	NM_018319	TDP1	0.492903	down	2.73619e-11
zdhhc3	NM_001002725	NM_016598	ZDHHC3	0.492846	down	1.22911e-07
cdh4	NM_131086	NM_001794	CDH4	0.492788	down	1.05673e-30
chtf18	NM_001110102	NM_022092	CHTF18	0.492133	down	5.17455e-07
tubb5	NM_198818	NM_178014	TUBB	0.492075	down	1.60981e-97
LOC566971	XP_695347	NM_000242	MBL2	0.491713	down	0.00910247
alox5	NM_001256747			0.491713	down	0.00910247
LOC100332418	XP_003201307	NM_033646	CDH7	0.491713	down	1.82465e-07
st3gal2	NM_001004012	NM_006927	ST3GAL2	0.491238	down	6.6615e-09
LOC566600	NM_001128345			0.490502	down	0.0357752
ctnna2	NM_001159372	NM_004389	CTNNA2	0.49044	down	4.82039e-31
LOC558320	XP_686612	NR_037710	FAM161A	0.490433	down	3.77361e-28
tnc	NM_130907	NM_002160	TNC	0.490343	down	8.8618e-59
hoxd3a	NM_131125	NM_006898	HOXD3	0.490054	down	7.16823e-18
LOC100002203	XP_003197889			0.489957	down	1.37153e-11
LOC561408	XP_689905	NM_012102	RERE	0.489921	down	1.99497e-45
lect1	NM_001126448	NM_007015	LECT1	0.489722	down	3.14468e-62
unc5c	NM_001099984	NM_003728	UNC5C	0.489571	down	2.56128e-15
hmcn1	NM_001190304	NM_031935	HMCN1	0.489471	down	9.21781e-16
LOC100151531	LOC100151531			0.489204	down	0.0112784
flrt1b	XP_001922986			0.489204	down	7.65947e-13
LOC794170	XP_001332433	NM_198081	SCML4	0.488933	down	3.9769e-06
igfbp2b	NM_001126464	NM_000597	IGFBP2	0.488751	down	6.57029e-10
LOC100535382	XP_003199113	NM_024408	NOTCH2	0.488709	down	1.39383e-06
kifc1	NM_131206	NM_002263	KIFC1	0.488436	down	1.08373e-24
LOC100535449	XP_003200316			0.488097	down	0.00122826
LOC100534930	XP_003199836	NM_031497	PCDHA3	0.488097	down	0.00122826
lrrc24	XP_694151	NM_001024678	LRRC24	0.487941	down	1.29894e-11
dbx1a	NM_131158	NM_001029865	DBX1	0.487941	down	1.69945e-06
cpne4	XP_003200619	NM_130808	CPNE4	0.48781	down	0.000415625
msxc	NM_131272	NM_002449	MSX2	0.487649	down	7.69356e-14
hnrpr	NM_213426	NM_005826	HNRNPR	0.487223	down	1.33695e-28
LOC569664	XP_698154	NM_022131	CLSTN2	0.487044	down	8.8047e-13
adamts13	XP_002663267	NR_024514	ADAMTS13	0.48676	down	7.02504e-20
LOC100535003	XP_003198133	NM_002507	NGFR	0.486309	down	8.86767e-07
LOC561540	XP_690040	NM_175611	GRIK1	0.486309	down	4.86841e-21
LOC100534874	XP_003200871			0.486309	down	0.0447887
sp7	NM_212863	NM_152860	SP7	0.486309	down	0.0447887
LOC100330454	XP_002665615			0.486309	down	0.0447887
LOC100148871	LOC100148871			0.486309	down	3.12186e-07
LOC100000155	XP_001335278	NR_024012	TEX264	0.486309	down	0.000173987
LOC100331492	XP_002660624	NM_000064	C3	0.486309	down	0.000173987
LOC100534682	XP_003200153	NM_144765	MPZL2	0.486309	down	0.0139863
LOC100330801	XP_002667016	NM_001202557	CD44	0.486309	down	0.0139863
aim1b	XP_695159	NM_001624	AIM1	0.485676	down	4.7436e-08
gcat	NM_001172554	NM_014291	GCAT	0.485305	down	3.70136e-55
cacnb3a	NM_001083555	NM_001145798	CACNB4	0.485243	down	2.57911e-09
topbp1	NM_001199738	NM_007027	TOPBP1	0.484777	down	6.97805e-18
psmb11	NM_131676	NM_148954	PSMB9	0.484688	down	0.000625238
LOC100537537	XP_003200199	NM_153604	MYOCD	0.484348	down	0.00185672
LOC100538059	XP_003200702			0.484263	down	9.55736e-12
LOC100535167	XP_003200475			0.484201	down	1.98778e-07
LOC793671	XP_001333479	NR_024040	CSGALNACT1	0.484201	down	1.98778e-07
LOC570815	XP_699429	NM_024025	DUSP26	0.483983	down	1.07283e-08
LOC100332721	XP_002667481	NM_002499	NEO1	0.483919	down	8.34252e-14
gnb1l	NM_001013508	NM_053004	GNB1L	0.483828	down	0.00560586
ccr9b	XP_002666678	NM_031200	CCR9	0.483828	down	0.00560586
LOC100535709	XP_003201371			0.483828	down	0.00560586
fanci	NM_001077312	NM_018193	FANCI	0.483449	down	2.41968e-07
LOC100537483	XP_003198795	NM_203487	PCDH9	0.483449	down	0.00026085
megf6a	XP_693497	NM_001409	MEGF6	0.483449	down	0.00026085
col6a2	XP_696164	NM_058175	COL6A2	0.483129	down	1.26043e-47
LOC797517	XP_001337988	NM_006041	HS3ST3B1	0.482932	down	0.0173596
LOC100537980	XP_003199924			0.482932	down	0.0173596
col11a2	NM_001079992	NM_080681	COL11A2	0.482745	down	3.12904e-122
irbp	NM_131451	NM_002900	RBP3	0.482727	down	0
LOC100007028	XP_001341465	NM_001190764	TMEM238	0.482716	down	1.58609e-08
agl	NM_001172653	NM_000646	AGL	0.482693	down	1.98373e-127
LOC100148378	XP_001922598	NM_001244438	ARG1	0.482597	down	5.58464e-06
LOC568811	XP_697258	NM_016223	PACSIN3	0.482021	down	2.71877e-18
LOC563583	XP_692038			0.481861	down	1.18889e-18
cep120	XP_002663091	NM_153223	CEP120	0.481777	down	2.08993e-17
sobpa	NM_001098618	NM_018013	SOBP	0.481394	down	1.81285e-14
LOC100330303	XP_002664221	NM_021159	RAP1GDS1	0.481282	down	8.55842e-11
LOC559938	XP_001920686	NM_014659	PPIP5K1	0.481162	down	4.66088e-36
arl15	NM_001100033	NM_019087	ARL15	0.481023	down	0.000133872
LOC563388	XP_691844	NM_178509	STXBP4	0.481023	down	1.01118e-08
znf618	znf618			0.480816	down	3.91246e-13
crx	NM_152940	NR_073036	OTX2	0.480104	down	7.09707e-129
tpbgl	NM_194392	NM_006670	TPBG	0.480005	down	3.53696e-06
tfap2e	NM_200821	NM_178548	TFAP2E	0.479796	down	2.50487e-13
LOC100334403	XP_003199829	NM_032092	PCDHGA11	0.479796	down	0.00280977
LOC559572	XP_688020	NM_032438	L3MBTL3	0.479796	down	2.67839e-15
myh7bb	XP_689436	NM_000257	MYH7	0.479749	down	2.38756e-22
myh7	XP_003201243	NM_000257	MYH7	0.479749	down	2.38756e-22
chrnd	NM_207064	NR_046334	CHRND	0.479602	down	1.03064e-11
LOC570228	LOC570228			0.479334	down	1.01231e-05
nbl1	NM_207097	NM_182744	NBL1	0.479055	down	2.69734e-16
c8a	NM_001003496	NM_000562	C8A	0.478797	down	3.95206e-48
dmbx1a	NM_178163	NM_172225	DMBX1	0.478722	down	1.0861e-24
ppm1lb	NM_001076580	NM_139245	PPM1L	0.478667	down	1.19045e-07
lrrk1	XP_002667476	NM_024652	LRRK1	0.478423	down	1.32559e-14
pdzd3b	NM_001130787	NM_002614	PDZK1	0.477625	down	6.22401e-08
krt5	NM_131156	NM_000424	KRT5	0.477589	down	0
pcdhac2	XP_003199843	NM_031883	PCDHAC2	0.477488	down	2.22497e-28
LOC100536318	XP_003199314	NM_002298	LCP1	0.477231	down	1.83011e-12
sid4	NM_001034182	NM_005529	HSPG2	0.47705	down	2.02269e-126
LOC100535872	XP_003198757	NM_152934	PPEF2	0.477043	down	7.93939e-25
pik3cg	NM_213306			0.47666	down	0.00141753
LOC100329429	XP_002663230	NM_013389	NPC1L1	0.476605	down	1.35387e-17
LOC100537314	XP_003198705	NM_002439	MSH3	0.476317	down	0.000586914
LOC100002455	XP_001342239	NM_032439	PHYHIPL	0.476317	down	1.16505e-06
LOC570350	XP_698916	NM_001101404	SH2D7	0.476056	down	0.000244845
crlf1b	NM_001113602	NM_004750	CRLF1	0.476056	down	0.000244845
prhoxnb	NM_001080172	NM_001105577	PRHOXNB	0.475851	down	0.000102752
slc43a1b	NM_001083000	NM_003627	SLC43A1	0.475686	down	2.81494e-27
chrna7	NM_201219	NR_046324	CHRNA7	0.47555	down	1.83443e-05
tm7sf2	NM_001008597	NR_102367	TM7SF2	0.475437	down	3.83421e-19
fbln5	NM_001005979	NM_006329	FBLN5	0.475297	down	2.09586e-11
camsap1a	NM_001166255	NM_015447	CAMSAP1	0.475267	down	5.24889e-42
c6ast3	NM_001013526	NM_001002036	ASTL	0.474744	down	5.53174e-106
col6a6	XP_692457	NM_001102608	COL6A6	0.474489	down	4.36359e-35
LOC100535599	XP_003199850	NM_031856	PCDHA8	0.474152	down	0.00425599
dck	NM_001007056	NM_000788	DCK	0.474152	down	4.04112e-06
irf4a	NM_001122710	NR_046000	IRF4	0.474152	down	0.0268141
foxq2	NM_001104941	NM_005251	FOXC2	0.474152	down	7.10237e-11
LOC792566	XP_002666577	NM_000775	CYP2J2	0.474152	down	3.78244e-10
rad51ap1	NM_001044338	NM_006479	RAD51AP1	0.474152	down	0.000125497
LOC100004458	XP_001343759	NM_199348	DCHS2	0.473887	down	4.92053e-23
tspan12	NM_201152	NM_012338	TSPAN12	0.473076	down	8.97188e-07
LOC565644	XP_694002	NM_004386	NCAN	0.472402	down	2.38105e-11
ephb2	XP_001920022	NM_017449	EPHB2	0.472224	down	1.94622e-13
znf367	NM_001017726	NM_153695	ZNF367	0.472099	down	0.000366158
sept5b	NM_001003782	NM_002688	2013-09-05	0.471926	down	1.94711e-14
pcdh2g5	NM_001024178	NM_032092	PCDHGA11	0.471793	down	0.000880563
ung	NM_200974	NM_080911	UNG	0.471532	down	4.49917e-08
valopa	NM_131586	NM_000513	OPN1MW	0.470789	down	7.86759e-05
LOC100534853	XP_003200155	XP_003846434	XP_003846434	0.470466	down	5.55514e-81
acsm3	NM_001111236	NM_202000	ACSM3	0.470282	down	5.73394e-21
hsd17b4	NM_200136	NM_001199292	HSD17B4	0.470126	down	4.80941e-90
LOC100151067	XP_001919379	NM_080928	ASB15	0.46988	down	0.013061
btr29	NM_001166134	NM_172016	TRIM39	0.46988	down	0.013061
LOC100003830	XP_001343289	NM_024546	RNF219	0.46988	down	0.013061
LOC100537427	XP_003197911	NM_006292	TSG101	0.46988	down	0.013061
LOC100537191	XP_003200633			0.46988	down	0.013061
relnl	XP_002665477	NM_173054	RELN	0.469748	down	2.2043e-13
LOC100334082	XP_003197810	NM_021076	NEFH	0.469503	down	5.05953e-14
cntnap2	XP_691801	NM_014141	CNTNAP2	0.46932	down	6.30751e-10
mb21d2	XP_684668	NM_178496	MB21D2	0.468638	down	8.04523e-08
kiss2	NM_001142585			0.468298	down	0.00262158
LOC100535367	XP_003201368			0.468298	down	0.00262158
psmb9a	NM_131391	NM_148954	PSMB9	0.468298	down	0.0333667
LOC798513	XP_001335210			0.468298	down	0.0333667
cmpk2	XP_699055	NR_046236	CMPK2	0.468298	down	0.0333667
setd1bb	XP_699940	NM_015048	SETD1B	0.468298	down	0.0333667
LOC559212	XP_687620	NM_000158	GBE1	0.467883	down	1.29139e-27
LOC795071	XP_001335167	NM_001080468	SYCN	0.467773	down	9.26268e-10
LOC100004902	XP_002662285			0.467488	down	1.71319e-57
LOC797166	XP_001337624	NM_206920	MAMDC4	0.467326	down	1.08693e-12
LOC100333902	XP_002664695	NM_001143967	EFCAB8	0.466968	down	0.00645041
LOC100536870	XP_003198812			0.466968	down	0.00645041
LOC793259	XP_001332986	NM_133437	TTN	0.466968	down	1.12228e-09
mmp15a	XP_001924042	NM_002428	MMP15	0.46684	down	5.74962e-12
amy2a	NM_213011	NM_000699	AMY2A	0.466692	down	0
LOC569661	XP_002662822			0.466453	down	2.23479e-40
pter	NM_001045381	NM_030664	PTER	0.466192	down	3.03223e-22
LOC563500	XP_691954	NM_020373	ANO2	0.466145	down	5.60695e-55
LOC100005132	XP_001344262	NM_152934	PPEF2	0.465951	down	2.35918e-17
wnt3	NM_001114552	NM_030753	WNT3	0.464855	down	0.00321771
pcdh2g7	NM_001024180	NM_032090	PCDHGA10	0.464855	down	0.000669178
top2a	NM_001003834	NM_001067	TOP2A	0.464631	down	1.31727e-32
LOC100332039	XP_002664848	NR_045555	ENPP2	0.464475	down	1.02903e-10
heyl	NM_181736	NM_012259	HEY2	0.463844	down	7.31997e-05
pola1	XP_001922054	NM_016937	POLA1	0.463674	down	3.30946e-28
haus3	NM_001077171			0.463456	down	1.82313e-06
LOC100330884	XP_002664792	NM_138454	NXNL1	0.463252	down	2.87229e-10
ttc7a	XP_001921229	NM_020458	TTC7A	0.463186	down	5.01998e-33
slc6a1	NM_001007362			0.463078	down	2.11346e-07
LOC100537236	XP_003200261	NM_006875	PIM2	0.462587	down	1.10151e-07
LOC556658	XP_684600	NM_015886	PI15	0.462587	down	0.00794116
LOC100537590	XP_003199568			0.462587	down	0.00794116
mid1	XP_002663478	NM_033291	MID1	0.462444	down	9.47611e-12
chaf1b	NM_213012	NM_005441	CHAF1B	0.462223	down	1.94033e-05
agxt2l1	NM_200449	NR_027475	AGXT2L1	0.46214	down	8.27998e-83
LOC100333406	XP_002663149	NM_147193	GLIS1	0.461994	down	0.000817848
nhsl1a	XP_695071	NM_020464	NHSL1	0.461725	down	4.81114e-148
ror1	XP_696695	NM_005012	ROR1	0.461564	down	1.00204e-05
art4	XP_683240	NM_053017	ART5	0.460981	down	0.00394869
LOC100148735	XP_001919202	NM_024916	CD22	0.460981	down	0.0415454
LOC560647	XP_001919718	NM_005458	GABBR2	0.460981	down	0.0415454
rtn2b	NM_001029959	NM_206902	RTN2	0.460981	down	6.96129e-08
gbx1	NM_174861	NM_001098834	GBX1	0.460462	down	2.68575e-06
col17a1b	XP_697241	NM_130778	COL17A1	0.460398	down	4.21461e-53
apob	XP_694827	NM_000384	APOB	0.460303	down	2.58489e-196
LOC792903	XP_001332545	NM_002903	RCVRN	0.459998	down	1.39344e-06
thbs3b	NM_001045214	NR_045553	THBS3	0.459972	down	4.97702e-19
LOC570492	XP_699069	NM_001003760	KLHL31	0.459714	down	2.3952e-33
LOC100003382	XP_001342967	XP_003846434	XP_003846434	0.459568	down	3.57904e-37
uckl1	NM_001128259	NM_017859	UCKL1	0.459549	down	1.19232e-15
LOC100537905	XP_003199922	NR_073419	SPINK2	0.459449	down	0.000108512
LOC564017	XP_692469	NM_015727	TACR1	0.458856	down	0.000999246
LOC100333831	XP_002662915			0.458856	down	0.0199704
LOC100536583	XP_003199152	NM_144655	HMCN2	0.458347	down	4.2729e-13
LOC571843	XP_700566	NM_152428	FRMPD2	0.458313	down	1.2883e-19
LOC100332770	XP_002667377	NM_004727	SLC24A1	0.458118	down	8.7739e-07
LOC100535562	XP_003198484	NR_045830	ZNF85	0.457515	down	0.00977452
cd248b	XP_001342322	NM_012072	CD93	0.45708	down	9.08206e-24
prdm1b	XP_002665660	NM_017977	AIM1L	0.457045	down	1.30571e-93
LOC100334704	XP_002664329	NM_032092	PCDHGA11	0.45659	down	0.00484421
LOC100537438	XP_003198243	NM_172016	TRIM39	0.45651	down	3.25801e-35
LOC100535918	XP_003201279	NM_000359	TGM1	0.455915	down	0.00242288
igfbp2a	NM_131458	NM_000597	IGFBP2	0.455853	down	4.29953e-77
LOC100330576	XP_002662060	NM_031938	BCO2	0.455302	down	8.24725e-23
LOC100535215	LOC100535215			0.454994	down	7.53839e-12
tuba1l2	NM_001190982	NM_006009	TUBA1A	0.454635	down	2.94357e-304
c9	NM_001024435	NM_001737	C9	0.454521	down	0
als2cr4a	XP_685343	NM_152388	TMEM237	0.454218	down	3.03185e-101
LOC100535241	XP_003199793	NM_003247	THBS2	0.454168	down	8.23075e-05
cacna2d4	XP_001920592	NM_172364	CACNA2D4	0.454068	down	3.71456e-72
skor1b	NM_001045133	NM_001258024	SKOR1	0.454036	down	2.51246e-12
dpyd	NM_212893	NM_001160301	DPYD	0.453536	down	2.19671e-167
LOC100329456	XP_002664562	NM_178822	IGSF10	0.453078	down	2.19081e-07
LOC561946	XP_690435	NM_198478	NKPD1	0.453011	down	1.14116e-07
mapkapk2b	NM_001101803	NM_032960	MAPKAPK2	0.45295	down	5.94949e-08
LOC565414	XP_693785	NM_005082	TRIM25	0.451573	down	0.00296337
LOC797290	XP_001337763	NM_018641	CHST12	0.451573	down	0.00148971
drd3	NM_183067	NM_033663	DRD3	0.451573	down	0.000753379
six4	six4			0.451573	down	1.46449e-09
LOC100534808	XP_003200183			0.451573	down	5.13294e-05
LOC100538231	XP_003199827	NM_031497	PCDHA3	0.451573	down	5.13294e-05
LOC100331045	XP_002664104			0.451573	down	0.0246879
LOC100537978	XP_003200773			0.451573	down	0.000382842
lhx2a	NM_001159586	NM_004789	LHX2	0.451573	down	0.0120258
LOC100329793	XP_002667013	NM_153214	FBLN7	0.451573	down	0.0120258
clca1	XP_002664610	NR_024602	CLCA4	0.451162	down	5.64148e-110
cell	NM_001025173	NM_001807	CEL	0.451105	down	0
spon2b	NM_131008	NM_012445	SPON2	0.450224	down	1.44825e-21
col11a1a	NM_001083844	NM_080630	COL11A1	0.450223	down	0
LOC564664	XP_001922260	NM_030802	FAM117A	0.449925	down	6.15896e-07
aqp12	NM_001045862	NM_001102467	AQP12B	0.449627	down	2.87251e-98
LOC100330861	XP_002665476	NM_153214	FBLN7	0.449545	down	6.61178e-15
adamts18	XP_001919066	NM_199355	ADAMTS18	0.449359	down	1.11656e-09
hoxc4a	NM_131122			0.448937	down	7.72101e-12
hao2	NM_200483	NM_016527	HAO2	0.448825	down	2.52175e-21
LOC100330147	XP_002662545	NM_006654	FRS2	0.448785	down	5.4727e-08
maf	NM_131844	NM_005360	MAF	0.448692	down	1.07392e-26
LOC100148745	XP_001920685	NM_006009	TUBA1A	0.448126	down	6.69604e-148
scinla	NM_178131	NM_198252	GSN	0.447914	down	4.25235e-304
LOC100537814	XP_003198769	NM_014708	KNTC1	0.447658	down	1.79987e-08
opn1sw2	NM_131192			0.447359	down	0
selenbp1	NM_200570	NM_003944	SELENBP1	0.447313	down	8.11297e-55
cmya5	NM_001079985	NM_153610	CMYA5	0.446665	down	0.00362179
LOC100331704	XP_003200547	NM_021110	COL14A1	0.446322	down	6.11613e-26
lppr3a	NM_001171028	NM_024888	LPPR3	0.44611	down	1.08998e-26
twist3	NM_130985	NM_057179	TWIST2	0.445605	down	9.32583e-11
col9a1	NM_213264	NM_078485	COL9A1	0.445493	down	3.57648e-69
krt4	NM_131509	NR_045962	KRT8	0.445127	down	0
LOC100535706	XP_003197891	NM_001160301	DPYD	0.444813	down	2.61844e-08
pear1	XP_700533	NM_207369	PEAR1	0.444386	down	5.79832e-17
ppp1r3ca	NM_001002376	NM_005398	PPP1R3C	0.444194	down	1.44217e-26
tk1	NM_199832	NM_003258	TK1	0.444194	down	9.61737e-08
LOC100330916	XP_002660725			0.444184	down	6.34291e-44
xdh	XP_688983	NM_000379	XDH	0.444014	down	7.6891e-169
LOC564883	XP_693299	NM_006539	CACNG3	0.443541	down	6.49469e-12
LOC100537120	XP_003198733	NM_152934	PPEF2	0.44302	down	2.15905e-12
LOC796291	XP_001336602	NM_153236	GIMAP7	0.442542	down	0.0304942
opn1mw1	NM_131253	NM_000539	RHO	0.44179	down	0
clrn1	NM_001002671	NR_046380	CLRN1	0.441612	down	0.000349783
sned1	XP_001341690	NM_001080437	SNED1	0.441402	down	4.8774e-06
LOC100330837	XP_002660724	NM_013404	MSLN	0.440878	down	2.1552e-09
LOC558117	XP_686393	NM_025188	TRIM45	0.440821	down	1.39756e-07
LOC100329632	XP_003198649	NM_182895	SCARF2	0.440778	down	5.9358e-12
col6a3	NR_023329	NM_057167	COL6A3	0.44062	down	1.96419e-65
LOC100332784	XP_002660410	NM_001079804	GAA	0.440469	down	1.65055e-44
ela3l	NM_001024408	NM_033440	CELA2A	0.440402	down	0
fgf6a	NM_001001398	NM_020996	FGF6	0.439835	down	3.55198e-15
LOC793246	XP_001332975	NM_002302	LECT2	0.439029	down	4.50604e-12
LOC792822	XP_001331783	NM_006717	SPIN1	0.439029	down	0.00890622
sst2	NM_131727			0.438137	down	1.99076e-30
LOC560364	XP_002662979	NM_014272	ADAMTS7	0.437678	down	0.000424043
LOC100006895	XP_003200078	NM_000014	A2M	0.437042	down	0
crybb1l3	NM_001102390	NM_001887	CRYBB1	0.436963	down	1.13849e-08
eomesa	NM_131679	NM_005442	EOMES	0.436357	down	5.32677e-21
bfb	NM_131241	NM_001710	CFB	0.43623	down	8.84001e-52
abp1	NM_001077598	NM_001272072	ABP1	0.436079	down	2.57193e-120
LOC572251	XP_001920673	NR_046357	RNF165	0.436001	down	4.27456e-05
LOC100537189	XP_003199210			0.436001	down	0.000834179
hs6st3	NM_001080194	NM_153456	HS6ST3	0.436001	down	0.0181481
grk1b	NM_001017711	NM_002929	GRK1	0.435663	down	7.86041e-164
ccnb1	NM_131513	NM_031966	CCNB1	0.434904	down	3.17575e-14
LOC100006366	XP_001920005	NM_000393	COL5A2	0.434812	down	2.82075e-11
wisp3	NM_001166231	NM_198239	WISP3	0.434786	down	5.43624e-13
p2ry11	NM_001204454	NM_001198690	PPAN-P2RY11	0.434639	down	0.00539174
ela2	NM_001139464	NM_033440	CELA2A	0.434374	down	0
rasgrf2	NM_001128233	NM_006909	RASGRF2	0.43417	down	3.89112e-23
arhgef19	XP_697662	NM_153213	ARHGEF19	0.433954	down	2.48976e-16
LOC100332225	XP_002665076	NM_001037763	COL28A1	0.43351	down	5.40821e-09
fign	NM_001020575	NM_018086	FIGN	0.433176	down	2.93254e-07
LOC562156	XP_690649	NM_003619	PRSS12	0.433015	down	9.5894e-08
aldh1l1	NM_001198772	NR_027752	ALDH1L2	0.432989	down	0
abcg2a	NM_001042775	NM_004827	ABCG2	0.432776	down	8.39324e-256
fzd9	XP_003198734	NM_003508	FZD9	0.432757	down	1.03295e-08
otx1a	NM_131215	NM_014562	OTX1	0.432559	down	1.6545e-05
LOC555902	XP_683654	NM_015600	ABHD12	0.432336	down	4.05731e-11
LOC100536090	XP_003201259	NM_012112	TPX2	0.431832	down	4.86957e-33
LOC796447	NM_001100056	NM_001010905	C6orf58	0.431394	down	0
LOC100330384	XP_002666297	NM_004465	FGF10	0.431047	down	0.0375974
tgm1	XP_001919916			0.431047	down	0.00101069
LOC100331920	XP_002662828			0.431047	down	0.00101069
aqp4	NM_001003749	NM_004028	AQP4	0.431047	down	0.000316616
LOC100332635	XP_002666745	NM_001105677	UGT2A2	0.431047	down	3.78471e-19
atp6v0a1	XP_002660972	NM_005177	ATP6V0A1	0.431047	down	1.03042e-05
themis	XP_683025	NM_001164687	THEMIS	0.431047	down	0.00327727
LOC100329955	XP_002667014			0.429652	down	6.42155e-06
etv7	NM_001083024	NM_016135	ETV7	0.428612	down	0.000620939
lamb4	NM_173276	NM_007356	LAMB4	0.428534	down	2.36292e-46
LOC100000241	XP_001335880			0.428099	down	1.73584e-33
LOC793997	XP_001333876	NM_001144936	C11orf95	0.428054	down	0.00199878
LOC798392	XP_001338842	NM_014370	SRPK3	0.427666	down	3.85821e-05
ehhadh	NM_207068	NM_001966	EHHADH	0.427637	down	3.12234e-29
st6galnac6	XP_695277	NM_013443	ST6GALNAC6	0.427432	down	1.78224e-08
LOC100001826	XP_001341750	NM_001024401	SBK1	0.427164	down	0.000120906
LOC100001718	XP_001341662	NM_018009	TAPBPL	0.427164	down	0.000120906
LOC100536853	XP_003198825	NM_198252	GSN	0.427103	down	2.83932e-217
serpina1l	NM_001013259	NM_001127707	SERPINA1	0.426405	down	0
mus81	NM_213518	NM_025128	MUS81	0.426369	down	5.25583e-11
fbln2	XP_001341277	NM_001998	FBLN2	0.425896	down	3.35071e-37
LOC100538120	XP_003201367			0.425521	down	3.17552e-07
duox	XP_001919394	NM_175940	DUOX1	0.425521	down	4.80893e-06
LOC100334818	XP_002665301	NM_006516	SLC2A1	0.424613	down	0.000235676
LOC100333762	XP_002664125	NM_030820	COL21A1	0.424107	down	2.0905e-26
LOC100536868	XP_003198665			0.424038	down	0.00397561
pold2	NM_213303	NM_006230	POLD2	0.423863	down	2.4899e-11
LOC100535019	XP_003198011	NM_199181	SOGA1	0.423759	down	1.24373e-07
slc3a1	XP_685969	NM_000341	SLC3A1	0.423168	down	3.25137e-29
cthl	NM_001005400	NM_153742	CTH	0.422988	down	2.05921e-29
col4a5	NM_001123230	NM_033381	COL4A5	0.422889	down	1.65853e-267
LOC100538067	XP_003200271	NM_005880	DNAJA2	0.421468	down	0.0132584
LOC792958	XP_001331985	NM_181782	NCOA7	0.421468	down	0.0132584
LOC100536289	XP_003201507	NM_015381	FAM19A5	0.421468	down	0.00241824
ces3	NM_001044936	NR_036684	CES2	0.421442	down	0
slc6a11	NM_001098387	NM_016615	SLC6A13	0.420134	down	5.57207e-05
and3	NM_001025511			0.419945	down	4.87838e-101
LOC100331508	XP_002662661			0.419822	down	0.000283603
dnmt1	NM_131189	NM_001379	DNMT1	0.419776	down	1.76911e-74
LOC100006925	XP_001921577	NM_000014	A2M	0.419672	down	0
a1cf	XP_707799	NM_138933	A1CF	0.419603	down	8.49163e-68
col7a1	XP_685153			0.419178	down	5.5677e-12
LOC562831	XP_691298	NM_014211	GABRP	0.41914	down	9.78397e-10
tuba1l	NM_001105126			0.419094	down	0
LOC100535178	XP_003199084	NM_198274	SMYD1	0.418766	down	8.72027e-07
LOC794874	XP_001334920			0.418369	down	0.0079638
apobec2a	NM_001013314	NM_006789	APOBEC2	0.417755	down	6.63585e-12
irf10	NM_212879	NR_046000	IRF4	0.417492	down	0.000903147
LOC100537157	XP_003199623	NM_032595	PPP1R9B	0.417253	down	5.50843e-13
LOC570613	NM_001172419	NR_034039	SORD	0.416984	down	8.48417e-34
asah2	NM_001007763	NM_019893	ASAH2	0.416717	down	1.77879e-87
LOC100536986	LOC100536986			0.416467	down	1.41781e-29
LOC100148674	LOC100148674			0.415922	down	0.0461863
LOC100538025	XP_003199925			0.415922	down	0.0461863
LOC798349	NM_001128799	NM_003783	B3GALT2	0.415922	down	0.0461863
LOC100332583	XP_002665954	NM_138636	TLR8	0.415922	down	0.0461863
LOC100537847	XP_003199583	NM_003258	TK1	0.415922	down	1.32899e-07
LOC100333113	XP_002662280	NM_005583	LYL1	0.415922	down	0.00480987
mcm3	NM_212567	NM_002388	MCM3	0.414959	down	1.63774e-13
LOC100535684	XP_003199851	NM_032092	PCDHGA11	0.414559	down	0.000340603
LOC100002182	XP_001337284			0.414307	down	4.50387e-11
slc1a2a	NM_001190305	NM_004171	SLC1A2	0.413993	down	1.74462e-35
LOC100004742	XP_001343971	NM_000741	CHRM4	0.413942	down	0.00291801
serpina1	NM_001077758	NM_001127707	SERPINA1	0.413833	down	0
LOC100536855	XP_003199046	NM_033641	COL4A6	0.412845	down	5.31595e-43
LOC100332730	XP_002664481	NM_014467	SRPX2	0.412306	down	0.0271157
LOC571547	XP_700241	NM_012215	MGEA5	0.411393	down	8.89312e-37
LOC560805	XP_689297	NM_001080497	MEGF9	0.410987	down	1.96455e-28
LOC100329473	XP_002662317	NM_018084	CCDC88A	0.410863	down	4.13128e-66
adamtsl3	XP_003198947	NM_207517	ADAMTSL3	0.410208	down	6.86024e-14
LOC100333986	XP_002661847	NM_006630	ZNF234	0.408751	down	0.000408091
smc4	NM_173253	NM_005496	SMC4	0.408112	down	8.61519e-22
eif4e2	NM_001014815	NM_004846	EIF4E2	0.408112	down	8.61519e-22
LOC798577	LOC798577			0.407872	down	7.32427e-06
LOC100331987	XP_002663709	NM_021115	SEZ6L	0.407872	down	4.58034e-28
l3mbtl3	NM_001245964	NM_032438	L3MBTL3	0.407247	down	2.78235e-09
col2a1a	NM_131292	NM_033150	COL2A1	0.406929	down	0
LOC100535564	XP_003198723	NM_001167741	MTX3	0.406416	down	6.86009e-10
LOC100148409	XP_001919031			0.406416	down	0.00579814
LOC100329998	XP_002663786	NM_213609	FAM19A1	0.406416	down	0.00579814
LOC556987	XP_002664693	NM_005267	GJA8	0.406416	down	0.00579814
ing5b	NM_001007168	NM_032329	ING5	0.405258	down	5.26797e-09
hoxc1a	NM_131531			0.404315	down	0.0021323
crb1	NM_001083058	NR_047564	CRB1	0.404262	down	6.92373e-35
LOC100535811	XP_003200695	NM_022111	CLSPN	0.403533	down	5.41569e-06
LOC100002893	XP_001342563	NM_022154	SLC39A8	0.40231	down	1.53606e-09
chaf1a	NM_001045013	NM_005483	CHAF1A	0.40231	down	1.3291e-33
chdh	XP_002663301	NM_018397	CHDH	0.402164	down	1.10757e-20
LOC100149844	XP_001920354	NM_004112	FGF11	0.402058	down	5.07357e-07
txnipb	NM_001252504	NM_006472	TXNIP	0.401847	down	9.2002e-56
ela2l	NM_199886	NM_033440	CELA2A	0.400808	down	0
LOC100148873	XP_001921954	NM_021159	RAP1GDS1	0.400303	down	5.25603e-24
col4a6	XP_001921630	NM_033641	COL4A6	0.39999	down	1.32364e-100
cd74	NM_131372	NM_004355	CD74	0.399228	down	8.67222e-16
LOC100005630	NM_001145629	NM_173077	CPO	0.398654	down	1.15658e-23
nid1a	XP_691156	NM_002508	NID1	0.39847	down	3.53357e-250
egfl6	NM_001002457			0.397969	down	6.87402e-36
LOC558290	XP_686583	NM_144642	SYNPR	0.397889	down	1.02268e-15
snx19a	NM_001130642	NM_014758	SNX19	0.396999	down	2.24539e-43
fggy	NM_213281	NM_018291	FGGY	0.396882	down	6.39707e-24
LOC100331665	XP_002664287	NM_021947	SRR	0.396389	down	1.08362e-32
and1	NM_001197254			0.395921	down	9.42833e-125
LOC100536471	XP_003200467			0.395126	down	0.0328629
LOC100334149	XP_002664034	NM_178543	ENPP7	0.395126	down	0.0328629
LOC100535107	XP_003199327			0.395126	down	0.0328629
LOC100330734	XP_002662340	NM_002648	PIM1	0.395126	down	0.0194178
mxc	NM_001007284	NM_002462	MX1	0.395126	down	6.07116e-11
slc5a9	NM_001113605	NM_001135181	SLC5A9	0.395126	down	5.83022e-13
LOC572450	XP_701258	NM_173641	EPHA10	0.395126	down	2.94206e-06
LOC100536148	XP_003198861	NM_014424	HSPB7	0.395126	down	0.00695462
efcab2	XP_686288	NR_026588	EFCAB2	0.395126	down	0.00695462
pdgfrl	NM_200314	NM_006207	PDGFRL	0.395126	down	2.2082e-20
wnt7bb	XP_001920219	NM_058238	WNT7B	0.395126	down	4.43228e-07
tcf7	NM_001012389	NR_033449	TCF7	0.395126	down	1.22608e-05
slc19a3	NM_001044707	NM_025243	SLC19A3	0.395126	down	0.00254798
fabp10a	NM_152960	NM_001445	FABP6	0.394962	down	0
mcm6	NM_001082849	NM_005915	MCM6	0.394084	down	1.4204e-39
LOC569585	XP_698075	NM_016642	SPTBN5	0.393766	down	1.0546e-117
LOC100330319	XP_003201522	NM_015430	PAMR1	0.393759	down	4.17381e-16
pvrl1a	NM_001167570	NM_203286	PVRL1	0.392242	down	2.26855e-22
mcm5	NM_178436	NM_006739	MCM5	0.392143	down	2.28058e-48
LOC100007333	XP_001345820	NM_145037	NXPE3	0.390248	down	1.44876e-05
LOC100332765	XP_002666282	NM_001135924	VWDE	0.389714	down	3.77167e-05
LOC100148092	XP_001921875	NM_031856	PCDHA8	0.3894	down	6.0961e-05
prox2	NM_001128292	NM_002763	PROX1	0.38892	down	2.44642e-11
plk4	NM_001118892	NM_014264	PLK4	0.387671	down	1.76883e-12
LOC100329625	XP_003200842	NM_002438	MRC1	0.387614	down	1.13836e-28
LOC569102	XP_001920209	NM_001502	GP2	0.387063	down	1.58505e-06
stil	NM_173244	NM_003035	STIL	0.387063	down	1.58505e-06
LOC566809	XP_001920299	NM_003619	PRSS12	0.386719	down	2.87008e-11
LOC100329462	XP_002660753	NM_033540	MFN1	0.383618	down	2.8915e-39
LOC100534931	LOC100534931			0.383153	down	0.00499607
mxra5	XP_002664410	NM_015419	MXRA5	0.383153	down	6.13715e-12
tnfsf10l2	NM_001002593	NR_033994	TNFSF10	0.383153	down	8.64409e-57
cdh15	NM_212606	NM_004933	CDH15	0.382942	down	1.7596e-13
LOC100150225	XP_001921257	NM_203389	RNH1	0.381501	down	0.00828309
ano5	XP_003201517	NM_213599	ANO5	0.381501	down	1.06309e-33
LOC795448	XP_001335620	NM_015419	MXRA5	0.381501	down	1.28749e-07
mybl1	XP_686862	NM_001144755	MYBL1	0.380371	down	2.37489e-14
sfxn5	NM_001243309	NM_144579	SFXN5	0.379321	down	0.013813
LOC795365	XP_001335526	NM_004072	CMKLR1	0.379321	down	0.013813
LOC100002479	XP_001342254	NM_000799	EPO	0.379321	down	0.013813
LOC100334365	XP_002660634	NM_021195	CLDN6	0.379321	down	0.000497826
aox1	XP_699030	NM_001159	AOX1	0.379104	down	8.89478e-79
LOC100147904	XP_001921732	NM_173059	ZAN	0.378914	down	0
ephx1l	XP_699996	NM_001136018	EPHX1	0.378331	down	1.78306e-25
LOC100004727	XP_001343958	NM_001005404	YPEL2	0.378158	down	2.95175e-10
LOC100534748	XP_003201191	NM_171982	TRIM35	0.377947	down	0.000811479
LOC797748	XP_001338211	NM_138566	GLS2	0.377434	down	5.21642e-05
LOC569890	NM_001122703			0.376311	down	0.0232056
LOC100534864	XP_003198976	NM_001144936	C11orf95	0.376311	down	3.85563e-07
mmp17b	XP_002664536			0.376311	down	0.00132591
LOC100330677	XP_002665068			0.376311	down	5.62362e-06
cpa1	NM_001020482	NM_001868	CPA1	0.376132	down	0
abca4a	NM_001002206	NM_000350	ABCA4	0.375785	down	5.02691e-17
synpo2la	XP_692299	NM_024875	SYNPO2L	0.374527	down	1.75242e-24
col1a2	NM_182968	NM_000089	COL1A2	0.373921	down	0
LOC564307	XP_685014	NM_005497	GJC1	0.373574	down	0.000221092
rdh8l	NM_200788	NM_015725	RDH8	0.373256	down	7.95801e-46
gys2	NM_001018679	NM_021957	GYS2	0.373159	down	1.07272e-151
c8b	NM_001256723	NM_000066	C8B	0.37299	down	3.38734e-79
fads2	NM_131645	NM_004265	FADS2	0.372408	down	5.37182e-50
LOC100332331	XP_002667478	NM_152833	C9orf69	0.371884	down	0.00357086
LOC563715	XP_692164	NM_002209	ITGAL	0.371884	down	0.000358849
LOC571722	XP_700432	NM_014839	LPPR4	0.371537	down	2.69639e-16
mgam	XP_001919135	NM_004668	MGAM	0.371048	down	0
acsf2	NM_001139438	NM_025149	ACSF2	0.370076	down	1.14347e-66
LOC100334706	XP_002664586	NM_005780	LHFP	0.369906	down	0.000583456
LOC100534850	XP_003199406			0.369906	down	0.000583456
LOC797371	XP_001337843	NM_172016	TRIM39	0.369823	down	1.18567e-68
hs3st3b1a	NM_001080569	NM_006041	HS3ST3B1	0.368978	down	9.83816e-32
LOC100149100	XP_001922013	NM_000679	ADRA1B	0.368785	down	0.00589166
LOC100538305	XP_003201008	NM_001999	FBN2	0.367559	down	0.000950497
iclp1	NM_131590	NM_004355	CD74	0.365435	down	4.79312e-21
f10	NM_201462	NM_000504	F10	0.364876	down	4.61984e-96
LOC798792	XP_001339223	NM_021601	CD79A	0.364732	down	0.00976454
LOC556843	XP_684857	NM_199453	HTR4	0.364732	down	0.00976454
ch25hl2	NM_001114570	NM_003956	CH25H	0.364732	down	4.39336e-05
bmp1b	NM_001039812	NR_033404	BMP1	0.363089	down	1.37988e-22
col1a1b	NM_201478	NM_000088	COL1A1	0.362972	down	0
LOC100331082	XP_002662655			0.361258	down	0.00253984
LOC100537185	XP_003201048	NM_032143	ZRANB3	0.361258	down	0.00253984
wee2	NM_001044902	NM_003390	WEE1	0.361258	down	0.00253984
LOC569296	NM_001045181	NM_005082	TRIM25	0.361258	down	0.00253984
anxa1c	NM_181760	NM_000700	ANXA1	0.360839	down	7.30355e-289
srpx	NM_001014326	NM_006307	SRPX	0.35979	down	8.41864e-23
LOC799376	XP_001339740	NM_025240	CD276	0.359206	down	0.0162707
s1pr5b	NM_001079656	NM_030760	S1PR5	0.359206	down	0.0162707
LOC100005645	LOC100005645			0.35892	down	4.64218e-16
col1a1a	NM_199214	NM_000088	COL1A1	0.358645	down	0
calhm2	NM_001003458	NR_046344	CALHM2	0.358083	down	6.30619e-09
LOC100535078	XP_003200001	NM_004219	PTTG1	0.35785	down	0.000184546
pygl	NM_001008538	NM_002863	PYGL	0.357378	down	1.86271e-241
rag2	NM_131385	NR_033666	RAG2	0.355614	down	3.94845e-06
LOC100536156	XP_003200548	NM_006208	ENPP1	0.355092	down	7.23778e-15
LOC100331436	XP_002661979	NM_080744	SRCRB4D	0.354251	down	8.17688e-05
crispld1a	XP_001920421	NM_031461	CRISPLD1	0.353844	down	2.26418e-05
xpnpep2	NM_201032	NM_003399	XPNPEP2	0.351778	down	2.07668e-76
ptger4a	NM_001039629	NM_000958	PTGER4	0.351223	down	0.00686208
LOC100329483	XP_002664306	NM_001012301	ARSI	0.351223	down	1.01131e-05
neil3	NM_001007335	NM_018248	NEIL3	0.351223	down	1.82614e-08
LOC100151013	XP_001922525			0.351223	down	0.0272883
LOC100536793	XP_003198748	NM_020066	FMN2	0.351223	down	0.0272883
or128-1	NM_001127253	NM_001004755	OR51L1	0.351223	down	0.0272883
LOC100005205	XP_001344320	NM_001033575	DUSP28	0.351223	down	0.0272883
icn2	NM_001082957	NM_019554	S100A4	0.351124	down	0
ca4b	NM_001166211	NM_000717	CA4	0.350704	down	9.0484e-62
vezf1	NM_001079963	NM_007146	VEZF1	0.350515	down	2.3124e-16
LOC568107	XP_696511			0.349969	down	6.78465e-10
ompb	NM_173281			0.348001	down	4.60647e-08
amdhd1	NM_001166353	NM_152435	AMDHD1	0.347971	down	8.07909e-31
phospho1	NM_001003461	NM_178500	PHOSPHO1	0.347364	down	5.72237e-07
LOC560557	XP_689048	NM_207372	SH2D4B	0.34694	down	0.000781869
LOC100535085	XP_003201448			0.345736	down	2.59199e-05
tube1	NM_200985	NM_016262	TUBE1	0.345736	down	0.00293427
and4	NM_001136244			0.344838	down	1.32288e-11
ch1073-291c23	ch1073-291c23			0.34366	down	1.17522e-59
LOC571944	XP_700683	NM_172016	TRIM39	0.341981	down	4.32832e-12
LOC100538056	XP_003200013	NM_018333	PRPF39	0.341056	down	2.59969e-13
LOC100534744	XP_003200449	NM_004452	ESRRB	0.340893	down	0.000150439
LOC100538180	XP_003198807	NM_005149	TBX19	0.33868	down	0.000551659
LOC100538115	XP_003197955			0.33868	down	0.0461129
LOC100003286	NM_001161360	NM_001126108	SLC12A3	0.33868	down	0.0461129
LOC100535695	XP_003198372	NM_013256	ZNF180	0.33868	down	0.0461129
LOC100535603	XP_003198013	NM_054113	CIB3	0.33868	down	0.0461129
adipoql2	XP_691074	NM_004797	ADIPOQ	0.33868	down	0.0461129
LOC100302585	NM_001163726			0.33868	down	0.0461129
LOC100537960	XP_003198944	NM_001199760	ST20-MTHFS	0.33868	down	0.0461129
rdh1	NM_198069	NM_002905	RDH5	0.336988	down	6.74425e-164
LOC566865	XP_695244	NM_033382	SEC14L2	0.336716	down	6.63466e-88
col27a1a	NM_001163294	NM_032888	COL27A1	0.336376	down	1.1375e-44
LOC100002842	XP_001342526	NM_015585	C20orf26	0.336278	down	0.000241575
LOC100536522	XP_003201250			0.335683	down	1.20747e-08
LOC100536454	LOC100536454			0.335259	down	0.00205563
zbtb24	NM_001023572	NM_014797	ZBTB24	0.335259	down	0.00205563
LOC100330415	XP_002666487	NR_073450	PFKFB1	0.335259	down	9.38151e-08
LOC564151	XP_002665647	NM_022111	CLSPN	0.335089	down	1.73866e-19
LOC100003220	XP_001342833	NR_102308	CACNG6	0.334853	down	5.45586e-09
lct	XP_687506	NM_002299	LCT	0.334695	down	1.30074e-60
LOC100333286	XP_003200237	NM_019612	IRGC	0.334338	down	4.22667e-08
LOC100004272	XP_001919914	NM_005073	SLC15A1	0.332787	down	9.22163e-110
LOC100007703	NM_001111252			0.332738	down	0.000889547
LOC100537252	XP_003199277			0.332738	down	0.000889547
LOC556129	XP_683954	NM_001178065	CASR	0.332738	down	0.0187766
LOC100329610	XP_002663783			0.332738	down	0.0187766
cd4-2	NM_001135137			0.332738	down	0.0187766
LOC100534937	XP_003198180			0.332738	down	0.0187766
nr5a5	NM_214779	NM_205860	NR5A2	0.330293	down	2.47247e-158
LOC100004411	XP_001343728	NM_000133	F9	0.330255	down	9.2589e-06
a2ml	NM_001139479	NM_000014	A2M	0.329232	down	0
osr2	NM_001017694	NM_053001	OSR2	0.328811	down	1.38157e-38
LOC100000527	XP_001340709	NM_001008271	SCXA	0.328745	down	1.25108e-09
nxnl1	NM_001110760	NM_138454	NXNL1	0.32862	down	3.12962e-21
LOC561541	XP_690041	NM_201559	FOXO3	0.327666	down	8.25133e-07
LOC100331241	XP_002665825	NM_032181	EVA1A	0.327001	down	0.00333396
lbx1a	NM_001025532	NM_006562	LBX1	0.327001	down	3.31146e-05
LOC569792	XP_698291			0.324606	down	1.12964e-74
LOC100331270	XP_002661065			0.323874	down	3.86975e-281
LOC567383	XP_001920631	NM_004260	RECQL4	0.323718	down	5.83334e-07
LOC571582	XP_700278	NM_153236	GIMAP7	0.323285	down	0.000271558
slc7a9	XP_695500	NM_014270	SLC7A9	0.322779	down	8.2975e-30
cyp4f3	NM_001089541	NM_001199209	CYP4F3	0.322552	down	0.000119241
LOC100535291	XP_003199034			0.320854	down	4.63169e-37
dtl	NM_173241	NM_016448	DTL	0.319653	down	1.8467e-07
lingo4a	NM_001082978	NM_032808	LINGO1	0.319001	down	7.58365e-09
LOC553395	XP_685091	NM_005431	XRCC2	0.316101	down	0.00540058
LOC100537173	XP_003199042	NR_045692	C19orf12	0.316101	down	0.00540058
rxfp1	NM_001190934	NR_045584	RXFP1	0.316101	down	7.25634e-06
LOC100331397	XP_002663876			0.316101	down	8.3368e-05
LOC100536686	XP_003200177	NM_017886	ULK4	0.316101	down	0.0311605
LOC100534725	XP_003199357			0.316101	down	0.0311605
LOC100216319	LOC100216319			0.316101	down	0.0311605
ftr73	XP_001338903	NM_005082	TRIM25	0.316101	down	0.0128319
LOC100151477	XP_001923747	NM_015281	TTC28	0.316101	down	0.0128319
LOC100537107	XP_003199315	NM_009586	SIM2	0.316101	down	0.0128319
LOC100003661	XP_003200452	NM_016186	SERPINA10	0.314776	down	3.83147e-34
exorh	NM_131212	NM_000539	RHO	0.314355	down	5.88387e-14
f7	NM_131819	NR_051961	F7	0.313915	down	1.1191e-70
slc15a2	NM_001039828	NM_021082	SLC15A2	0.313869	down	6.43787e-79
LOC100330524	XP_002666630	NM_001145115	PPP1R3G	0.313625	down	7.38267e-28
LOC100150043	XP_001919810	NM_021159	RAP1GDS1	0.311649	down	2.62896e-16
LOC566599	XP_694967			0.311486	down	5.04121e-11
zap70	NM_001020589	NM_207519	ZAP70	0.310919	down	1.14141e-05
LOC100537392	XP_003200444	NM_014270	SLC7A9	0.310456	down	2.57126e-05
arx	NM_131384	NM_139058	ARX	0.309903	down	3.31954e-12
LOC100333837	XP_002664126	NM_030820	COL21A1	0.309903	down	5.81073e-05
ahsg	NM_212622	NM_001622	AHSG	0.309784	down	1.03875e-91
LOC100331289	XP_002666665	NM_001041	SI	0.30918	down	3.16313e-147
LOC100535518	XP_003201506	NM_183394	CADPS	0.308834	down	1.42848e-07
slc27a2	NM_001025299	NM_003645	SLC27A2	0.308346	down	2.22649e-239
cyp2ad2	NM_152954	NM_000775	CYP2J2	0.307435	down	0
dgka	XP_003199458	NM_001346	DGKG	0.307197	down	1.54605e-26
LOC559936	XP_688423	NM_001005473	PLCXD3	0.306665	down	9.7366e-16
LOC560177	XP_001921986	NM_175056	ZPLD1	0.306425	down	2.02765e-08
raver1	NM_001020667	NM_133452	RAVER1	0.305904	down	0.00158802
elna	NM_001080063	NM_001081755	ELN	0.305476	down	5.92074e-10
rrh	NM_001004654	NM_006583	RRH	0.30501	down	1.79038e-05
LOC556849	XP_684862	NM_001249	ENTPD5	0.301049	down	3.56975e-15
LOC100536539	XP_003201227	NM_018660	ZNF395	0.301049	down	0.00871447
LOC566937	XP_695315	NM_207406	BEND4	0.301049	down	0.00871447
podn	XP_003201285	NM_153703	PODN	0.301049	down	0.00871447
LOC100004357	XP_001343683	NR_033660	SCAMP5	0.300898	down	3.96756e-73
dnase1	NM_001002674	NM_005223	DNASE1	0.300519	down	4.64464e-22
LOC100333125	XP_002665237	NM_015910	WDPCP	0.299464	down	2.19844e-08
LOC100537387	XP_003201418	NM_148911	CHRFAM7A	0.299015	down	0.000473997
rac1l	XP_001332092	NM_198829	RAC1	0.298209	down	2.79796e-05
LOC100535707	XP_003198314			0.298209	down	2.79796e-05
LOC100330940	XP_002666468	NM_203395	IYD	0.297964	down	2.0317e-10
cfhl3	NM_001199191	NM_001014975	CFH	0.297507	down	5.78941e-14
guk1	NM_200724	NM_001242840	GUK1	0.296762	down	5.7148e-105
slc6a18	NM_001114897	NM_182632	SLC6A18	0.296548	down	5.05253e-37
LOC799819	XP_001340135	NM_078476	BTN2A1	0.296345	down	0.0208984
zymnd12	NM_001007304	NM_032257	ZMYND12	0.296345	down	0.0208984
c3c	NM_001037236	NM_000064	C3	0.293649	down	0
irf1	NM_001040352	NM_002199	IRF2	0.292686	down	1.93332e-05
btr32	NM_001040374	NM_172016	TRIM39	0.291786	down	2.66179e-06
LOC100007819	XP_001346178	NM_004256	SLC22A13	0.290297	down	4.3511e-05
akr1a1a	NM_001003783	NM_153326	AKR1A1	0.289388	down	8.25687e-07
slc1a8a	XP_699303	NM_006671	SLC1A7	0.28764	down	5.35863e-41
LOC100537437	XP_003198046	NM_016657	KDELR3	0.287365	down	9.82007e-05
abcb11b	XP_003199513	NM_003742	ABCB11	0.285541	down	2.72249e-79
LOC100334705	XP_002664418			0.28368	down	0.000222341
mc4r	NM_173278	NM_005912	MC4R	0.28368	down	0.000222341
LOC100333229	XP_002666801	NM_014736	KIAA0101	0.28293	down	4.86441e-14
LOC568363	XP_696782	NM_170782	KCNN3	0.282233	down	0.0017077
cyp4v2	NM_001077602	NM_207352	CYP4V2	0.282016	down	2.49264e-240
col5a3b	NM_001190758			0.281874	down	4.0066e-98
vtna	NM_001020672	NM_000638	VTN	0.281294	down	1.16554e-172
LOC792773	XP_001332376	NM_015419	MXRA5	0.2808	down	7.26727e-17
LOC100006583	XP_001345286	NM_145037	NXPE3	0.278913	down	0.000505242
npy8ar	NM_131437	NM_000909	NPY1R	0.278913	down	0.000505242
ankrd13b	NM_001030229	NM_152345	ANKRD13B	0.277282	down	6.27753e-06
pdha1b	NM_001002399	NM_001173456	PDHA1	0.274871	down	2.71886e-25
sycp2	XP_685048	NM_014258	SYCP2	0.274871	down	0.00395163
LOC100535630	XP_003198444	NM_007134	ZNF135	0.274871	down	0.00395163
LOC100334775	XP_002660669	NM_014921	LPHN1	0.274752	down	1.43885e-47
LOC563828	XP_001921532	NM_001710	CFB	0.273021	down	4.29323e-93
obsl1b	XP_003199290	NM_015311	OBSL1	0.271701	down	8.57869e-40
wdhd1	NM_001002726	NM_007086	WDHD1	0.271242	down	6.23419e-26
LOC562466	XP_690937	NM_019098	CNGB3	0.271106	down	1.509e-157
LOC571865	XP_700591	NM_173091	NFATC2	0.27035	down	1.27277e-07
c1qtnf6a	XP_693502	NM_182486	C1QTNF6	0.268686	down	1.21466e-09
LOC793689	XP_001333495			0.265406	down	5.18371e-45
LOC559362	XP_687788	NR_046266	TBC1D10C	0.263418	down	0.000774843
LOC100536554	XP_003201112	NM_001014975	CFH	0.263418	down	5.94444e-08
LOC100331236	XP_002664797			0.263418	down	0.00264073
LOC100535494	XP_003199773	NM_001165973	NRG3	0.263418	down	0.0092168
LOC794549	XP_001332711	NM_003540	HIST1H4F	0.263418	down	0.0092168
LOC557297	XP_685425	NM_002245	KCNK1	0.263418	down	0.0334966
LOC100000986	NM_001128550	NM_033423	GZMH	0.263418	down	0.0334966
LOC100331411	XP_002667215	NM_004188	GFI1B	0.263418	down	0.0334966
zp2l1	NM_001105104	NM_021186	ZP4	0.263418	down	0.0334966
styxl1	NM_001004619	NM_016086	STYXL1	0.263418	down	0.0334966
LOC799504	XP_001335730	NM_001003845	SP5	0.263418	down	0.0334966
htr5a	NM_001126410	NM_024012	HTR5A	0.263418	down	0.0334966
LOC561500	XP_001922481			0.263418	down	0.0334966
cp	NM_131802	NR_046371	CP	0.263134	down	0
kera	NM_001025548	NM_007035	KERA	0.261455	down	2.59842e-57
LOC795145	XP_001335256			0.259486	down	4.19008e-07
habp2	NM_001110373	NM_004132	HABP2	0.258447	down	1.40728e-81
LOC561314	LOC561314			0.25492	down	0.000518807
pogza	NM_001214910	NM_207171	POGZ	0.25401	down	2.97185e-06
LOC100006782	XP_001345438	NM_000014	A2M	0.253389	down	1.08131e-287
pklr	NM_201289	NM_181871	PKLR	0.252881	down	0
LOC100334991	XP_002664302			0.252881	down	0.00175659
fetub	XP_001922687	NM_014375	FETUB	0.251989	down	0
LOC100332814	XP_002666616	NR_036614	DCLK2	0.251444	down	3.16253e-05
LOC100333914	XP_002661011	NM_002989	CCL21	0.249553	down	1.79795e-11
pth2	NM_205577			0.248441	down	1.05819e-27
thnsl2	NM_001037566	NM_018271	THNSL2	0.248247	down	2.75553e-18
LOC799405	XP_001339765	NM_182801	EGFLAM	0.245856	down	1.82461e-09
LOC100537416	XP_003198955	NM_005587	MEF2A	0.245251	down	8.27434e-12
LOC100535929	XP_003201110	NM_001014975	CFH	0.243155	down	6.96184e-05
LOC100536466	XP_003199598			0.243155	down	0.0216496
LOC100537553	XP_003198090	NM_053017	ART5	0.243155	down	0.0216496
LOC797190	XP_001337646	NM_170699	GPBAR1	0.243155	down	0.0216496
LOC100536198	XP_003200353	NM_001198815	MUC22	0.243155	down	0.0216496
LOC100329446	XP_002662242	NM_182556	SLC25A45	0.243155	down	0.0216496
LOC100148026	XP_001919849	NM_001080437	SNED1	0.243155	down	0.0216496
LOC100537618	XP_003197914			0.243155	down	0.0216496
[truncated: 148 more rows]
