# Supplementary material for: High-throughput RNA sequencing reveals the effects of 2,2′,4,4′ -tetrabromodiphenyl ether on retina and bone development of zebrafish larvae
Source: BMC Genomics. 2015 Jan 23;16(1):23. doi: 10.1186/s12864-014-1194-5 (PMC4312473; doi:10.1186/s12864-014-1194-5)
Supplement: Additional file 3: Table S3. — The differentially expressed genes of zebrafish larvae treated by 5 μg/L BDE47 (p < 0.05). [file 12864_2014_1194_MOESM3_ESM.xls]

## Sheet: DifGene(5vsS)
Table S4 The differentially expressed genes of zebrafish larvae treated by 5 μg/L BDE47 (p < 0.05)
Gene Symbol	AccID	BlastAccID	BlastSymbol/AccID	FoldChange	Style	P-value
LOC556575	LOC556575			15.6748	up	3.05917e-09
LOC559748	XP_688207	NM_001198908	CCDC169	10.373	up	0.000209625
LOC100333119	XP_002664076	NM_173537	GTF2IRD2	8.98994	up	0.000789217
LOC100329648	XP_002661275			8.29841	up	0.00152823
lta	NM_001024821			8.29841	up	0.00152823
LOC793473	XP_001333235	NM_002029	FPR1	7.60688	up	0.00295288
cyp2aa9	NM_001079851	NM_000775	CYP2J2	7.60688	up	0.00295288
LOC566622	XP_706389			7.37636	up	0.000374316
LOC100536123	XP_003198276	NM_017579	DMBT1	6.91534	up	9.20747e-05
LOC794824	XP_001333103			6.91534	up	3.19508e-08
LOC100004819	NM_001082956	NM_000866	HTR1F	6.91534	up	0.00568883
LOC100536102	XP_003200351	NM_001168359	TDRD6	6.56957	up	0.000171617
LOC567480	XP_695868	NM_153498	CAMK1D	5.87804	up	0.000588823
gpr34b	NM_001128546			5.53227	up	0.00108266
LOC567441	XP_695829	NM_012420	IFIT5	5.53227	up	0.020838
cryaba	NM_131157	NM_001885	CRYAB	5.53227	up	0.020838
kcne4	NM_001082897	NM_080671	KCNE4	4.84074	up	0.00359369
LOC100003253	NM_001195126	NM_001195127	LOC100288524	4.84074	up	0.00359369
LOC100536728	XP_003198304	NM_017579	DMBT1	4.84074	up	0.0394997
or133-7	XP_002665995			4.84074	up	0.0394997
syngr1b	XP_002662287	NM_145738	SYNGR1	4.84074	up	0.0394997
LOC100537410	XP_003201363			4.84074	up	0.0394997
mc5rb	NM_173280	NM_005913	MC5R	4.61023	up	0.000642829
LOC100332372	XP_002660999	NM_002644	PIGR	4.61023	up	0.0158104
tpo	NM_001143753			4.61023	up	0.0158104
LOC555482	LOC555482			4.49497	up	0.0064758
lrrc10	NM_001009559	NM_201550	LRRC10	4.42582	up	0.0026941
rsad2	NM_001025556	NM_080657	RSAD2	4.19382	up	1.23011e-12
LOC100329731	XP_002663589			4.1492	up	0.0287578
LOC100329537	XP_002666776	NM_145755	TTC21A	4.1492	up	0.0287578
LOC100334841	XP_002664855	NM_130770	HTR3C	4.1492	up	2.82185e-05
igfbp6a	NM_001161401	NM_002178	IGFBP6	4.0109	up	0.000111799
LOC100537985	XP_003197954			3.87259	up	0.00831983
LOC100002201	XP_001342045	NM_022469	GREM2	3.85283	up	1.11761e-05
LOC100005777	XP_001344731	NM_017920	URGCP	3.80344	up	0.0204507
LOC100000685	XP_001340836	NM_003060	SLC22A5	3.80344	up	0.0204507
LOC100331957	XP_002667524			3.80344	up	0.0204507
LOC100150525	XP_001920281	NM_139011	HFE	3.75404	up	0.00247711
mitfa	NM_130923	NM_198178	MITF	3.68818	up	0.000751974
LOC100150872	XP_001919820	NM_024916	CD22	3.59598	up	0.000539259
LOC100148399	XP_001922678			3.59598	up	2.25342e-05
LOC100331070	XP_002661392	NM_002438	MRC1	3.59598	up	0.0144086
defbl3	NM_001081555			3.54411	up	1.62388e-05
g6pcb	XP_002661240	NM_001270397	G6PC	3.52054	up	0.000385792
LOC572297	XP_701096	NM_012420	IFIT5	3.45767	up	0.0357301
tbx6	NM_131052	NM_080758	TBX6	3.45767	up	0.0357301
LOC100002712	XP_001342436	NM_173521	C9orf84	3.45767	up	0.0357301
LOC565474	XP_693849	NM_138481	CHADL	3.45767	up	0.0101128
LOC100000278	XP_001340509	NR_037912	CUZD1	3.36747	up	9.85726e-07
LOC100147940	NM_001159840	NM_001178065	CASR	3.31936	up	0.0246681
LOC795763	XP_001336026	NM_153368	GJD4	3.31936	up	0.0246681
LOC100536785	XP_003199249	NM_145019	FAM124A	3.28479	up	0.00496642
ctsl	NM_131198	NM_001333	CTSL2	3.25203	up	0
LOC100003765	XP_001343238	NR_075083	NLRC3	3.22716	up	0.0170527
LOC571601	XP_700297	NM_014482	BMP10	3.22716	up	0.0170527
zp3b	NM_131696	NM_007155	ZP3	3.22716	up	0.0034811
LOC100535230	XP_003200648	NM_005041	PRF1	3.1613	up	0.0118113
or125-8	NM_001128406	NM_001001659	OR2A14	3.1119	up	0.00819811
adipoql	NM_001045425	NM_004797	ADIPOQ	3.1119	up	0.00819811
LOC100150820	XP_001923919			3.04275	up	0.00397305
LOC100536693	XP_003198455	NM_138330	ZNF675	2.99665	up	0.000147037
LOC100148237	XP_001919486	NM_018326	GIMAP4	2.99665	up	0.028406
LOC561381	LOC561381			2.99665	up	0.028406
LOC100003472	XP_003199030	NM_014727	MLL4	2.96372	up	0.0194605
ifit2	XP_001334890	NM_001548	IFIT1	2.95597	up	3.22812e-10
kiss1	NM_001113489			2.95055	up	0.000667975
LOC555864	XP_683600	NM_172037	RDH10	2.76614	up	0.0148371
LOC100151233	XP_001923206	NM_001004488	OR2A25	2.76614	up	0.00165922
LOC100007703	NM_001111252			2.76614	up	5.55184e-07
LOC567978	XP_696381	NM_001955	EDN1	2.76614	up	0.0466729
npy4r	NM_131440	NM_000909	NPY1R	2.76614	up	0.021619
LOC100001132	XP_001341200	NM_152500	CCDC17	2.76614	up	0.021619
LOC100334411	XP_002661262	NM_014358	CLEC4E	2.65975	up	0.00533619
LOC100151204	XP_001921303	NM_000775	CYP2J2	2.6404	up	0.000330378
LOC563389	XP_001921591	NM_198124	CSMD3	2.62783	up	0.0161474
LOC100535579	LOC100535579			2.62783	up	0.000668977
stat1b	NM_200091	NM_139266	STAT1	2.60655	up	0.000124105
LOC100331502	LOC100331502			2.59325	up	0.0344636
LOC559721	NM_001145571	NM_004273	CHST3	2.56856	up	0.00574168
LOC555631	XP_683290	NM_033409	SLC52A3	2.55336	up	0.00827221
LOC100535953	XP_003199889			2.48952	up	0.0252043
LOC100537181	XP_003200767			2.48952	up	0.00611976
LOC100000387	XP_001340602	NR_033806	OPN5	2.48952	up	0.00611976
LOC100333090	XP_002665445	NM_004621	TRPC6	2.46976	up	0.00880392
LOC566330	XP_694694	NM_145037	NXPE3	2.45879	up	0.0368452
LOC798119	XP_001338573			2.45879	up	0.0368452
LOC100537694	XP_003197735	NM_153236	GIMAP7	2.45879	up	0.0368452
LOC562524	XP_690992	NM_022337	RAB38	2.43085	up	8.34487e-05
LOC100005689	XP_001344672			2.42037	up	0.00646979
ccl1	NM_131062			2.36274	up	0.00126899
rpe65a	NM_200751			2.36	up	1.67711e-13
LOC100331658	XP_002662870	NR_027121	SHROOM4	2.35122	up	0.038848
LOC100535167	XP_003200475			2.33443	up	1.83618e-17
ctsbb	NM_001110478	NM_147783	CTSB	2.30481	up	5.61456e-137
LOC100536577	XP_003198664			2.27363	up	5.37254e-19
or128-5	NM_131143	NM_001004755	OR51L1	2.27218	up	0.0200862
LOC100537956	XP_003201366			2.27218	up	0.0200862
LOC100150713	XP_001920345	NM_001531	MR1	2.2632	up	0.00038804
LOC100007678	XP_001346073	NM_031934	RAB34	2.2632	up	0.00038804
LOC100001653	XP_001341607	NM_001005497	OR6C75	2.2632	up	0.0405122
b4galt5	NM_001045332	NM_004776	B4GALT5	2.25659	up	0.00735262
LOC100329339	XP_002664054	NM_006042	HS3ST3A1	2.25389	up	0.00142493
LOC100329528	XP_002660514	NM_058197	CDKN2A	2.24749	up	0.00275099
LOC572364	XP_701165	NM_001080440	OTOL1	2.24281	up	0.000210447
LOC796535	XP_001336892			2.23806	up	6.66642e-06
or109-11	NM_001130801	NM_001004753	OR51F2	2.21291	up	0.0207787
ihhb	NM_131088	NM_002181	IHH	2.21291	up	0.00759311
cyp2k6	NM_200509	NM_000769	CYP2C19	2.2099	up	1.10468e-08
tyrobp	NM_001100103			2.20034	up	0.00551168
tyrp1b	NM_001002749	NM_000550	TYRP1	2.1945	up	4.88961e-45
LOC100535737	XP_003200421	NM_001206920	SLC35F4	2.18379	up	0.0107931
LOC563199	XP_691653	NM_173803	MPV17L	2.17339	up	1.03477e-07
LOC100536292	XP_003199244	NM_001099334	C2orf80	2.17339	up	0.0298492
LOC100000058	XP_001340340	NM_153320	SLC22A7	2.15894	up	0.000234752
LOC564156	XP_692598	NM_194318	B3GALTL	2.15144	up	0.00299129
lrtomt	NM_001076768	NR_073188	LRTOMT	2.14376	up	0.0110683
LOC100538138	LOC100538138			2.13747	up	0.00799907
LOC567566	XP_695955	NM_020389	TRPC7	2.1278	up	0.0429736
LOC100008066	XP_003199819	NM_021025	TLX3	2.1278	up	0.0429736
LOC100534777	XP_003199939	NM_001167607	GM2A	2.1278	up	0.0429736
eve1	NM_131114	NM_001989	EVX1	2.1207	up	0.0305824
LOC100538012	XP_003198708	NM_020893	CCDC180	2.11528	up	0.0218687
LOC100535946	XP_003201454	NM_001531	MR1	2.11528	up	0.0218687
LOC795145	XP_001335256			2.10557	up	6.2521e-06
LOC100330053	XP_002661606	NM_007134	ZNF135	2.10342	up	0.000134815
LOC100536780	XP_003198347	NM_007134	ZNF135	2.08492	up	8.76284e-06
LOC100000501	XP_001340684	NM_181790	GPR142	2.0746	up	0.0311763
LOC100537538	XP_003200348	NM_182797	PLCB4	2.0746	up	0.0115125
LOC100148438	NM_001128562	NM_001178065	CASR	2.0746	up	0.00831266
c1qtnf1	NM_001017875	NR_049769	C1QTNF1	2.0746	up	1.63525e-05
nox5	XP_001921894	NR_033672	NOX5	2.0746	up	0.0438371
LOC100534713	XP_003197997	NM_001134888	RTL1	2.0746	up	0.0438371
rlbp1b	NM_205690	NM_000326	RLBP1	2.06876	up	5.3693e-24
LOC100536407	XP_003200074	NM_024667	VPS37B	2.05484	up	9.16069e-06
esr1	NM_152959	NM_001122742	ESR1	2.04167	up	0.0162302
LOC568428	XP_696847			2.03392	up	0.031645
LOC100537257	XP_003200391			2.03392	up	0.031645
LOC100149940	XP_001923591			2.01972	up	4.35518e-05
LOC797518	XP_001337989	NM_007353	GNA12	2.01697	up	0.0118297
LOC100005924	XP_001921204	NM_014339	IL17RA	0.499441	down	0.0243573
LOC794334	XP_001334286	NM_001502	GP2	0.498812	down	0.00333539
LOC100332981	XP_002664829	NM_017886	ULK4	0.496486	down	0.0183014
nox1	NM_001102387	NM_000397	CYBB	0.495817	down	0.00587285
rxrab	NM_131153	NM_002957	RXRA	0.495427	down	0.00193438
LOC568519	XP_706447			0.495288	down	4.04484e-06
LOC570842	XP_699456	NM_020982	CLDN9	0.493953	down	0.0137829
LOC794987	XP_001335066	NM_001178065	CASR	0.493953	down	0.0443332
tlr2	NM_212812	NM_003264	TLR2	0.493953	down	0.0443332
prr16	NM_001110405	NM_016644	PRR16	0.493953	down	0.00147501
LOC562172	XP_690661	NM_005245	FAT1	0.492456	down	1.17995e-05
LOC100331481	LOC100331481			0.492279	down	0.00338614
LOC799574	XP_001334628			0.492135	down	5.56504e-12
rnasel4	NM_001100104			0.491758	down	0.0104009
LOC564033	XP_692485			0.491758	down	0.0104009
LOC798577	LOC798577			0.490766	down	0.000222681
ptger1a	NM_001166330	NM_000955	PTGER1	0.489837	down	0.00786268
LOC556955	XP_001919378	NR_047652	HMHA1	0.489837	down	0.000170693
LOC100536318	XP_003199314	NM_002298	LCP1	0.489462	down	1.59952e-11
dck	NM_001007056	NM_000788	DCK	0.489393	down	1.19462e-05
LOC100333406	XP_002663149	NM_147193	GLIS1	0.489393	down	0.00196075
agr2	NM_001012481	NM_006408	AGR2	0.488391	down	1.37824e-54
LOC100536822	XP_003198202	NM_003933	BAIAP3	0.488142	down	0.00595324
col5a3b	NM_001190758			0.487818	down	1.78146e-42
lygl1	NM_001002706	NM_175735	LYG2	0.486436	down	3.35592e-56
LOC100151367	NM_001144821			0.485287	down	0.00342681
LOC100333817	XP_002666214	NM_004145	MYO9B	0.484972	down	1.47998e-06
gpx1b	NM_001004634	NR_046321	GPX2	0.48377	down	2.50339e-69
slc12a10	slc12a10			0.483134	down	3.46172e-43
chst8	XP_001336903	NM_022467	CHST8	0.482976	down	0.00198163
gabpb1	NM_001077450	NM_181427	GABPB1	0.482466	down	3.1126e-07
LOC799254	XP_001339630	NM_153840	GPR110	0.482466	down	0.000296994
LOC568542	XP_696966	NM_001502	GP2	0.481604	down	3.52182e-05
c3c	NM_001037236	NM_000064	C3	0.480958	down	0
opn1lw1	NM_131175	NM_020061	OPN1LW	0.480641	down	4.75219e-11
fam26f	NM_001079661	NM_153711	FAM26E	0.480232	down	0.000877477
LOC100536083	XP_003200158	NM_001080437	SNED1	0.47984	down	0.00601126
LOC100535688	LOC100535688			0.478754	down	0.0448532
LOC100331704	XP_003200547	NM_021110	COL14A1	0.477871	down	3.96639e-22
spam1	NM_001080685	NM_153189	SPAM1	0.477787	down	0.00345559
LOC100331241	XP_002665825	NM_032181	EVA1A	0.47692	down	0.0333894
pygo1	NM_001113637	NM_015617	PYGO1	0.47692	down	0.0333894
LOC100537573	XP_003201443			0.47692	down	0.0333894
c9	NM_001024435	NM_001737	C9	0.475983	down	4.03696e-276
cryba1a	NM_001002410	NM_005208	CRYBA1	0.47543	down	5.33927e-07
tlr8b	XP_003199440	NM_138636	TLR8	0.47543	down	0.00151946
LOC100536017	XP_003201111	NM_001014975	CFH	0.474785	down	0.00115768
LOC100538301	XP_003200448	NM_015072	TTLL5	0.474195	down	0.0187007
lhx2a	NM_001159586	NM_004789	LHX2	0.474195	down	0.0187007
alox5ap	NM_200061	NM_001629	ALOX5AP	0.473654	down	0.000673667
LOC100333914	XP_002661011	NM_002989	CCL21	0.473155	down	2.10287e-05
LOC100334198	XP_002665651	ZH11B_HUMAN	ZDHHC11B	0.472267	down	0.000300609
LOC100536868	XP_003198665			0.472267	down	0.0105874
c5ar1	XP_001341058	NM_001736	C5AR1	0.472267	down	0.0105874
e2f5	NM_205615	NM_001951	E2F5	0.471501	down	0.00799141
LOC100537437	XP_003198046	NM_016657	KDELR3	0.471501	down	0.00799141
cenpl	NM_001003878	NM_033319	CENPL	0.468837	down	0.00200328
LOC793246	XP_001332975	NM_002302	LECT2	0.466511	down	1.37516e-10
LOC100536684	XP_003199619	NM_001164490	ADAM8	0.466034	down	0.000103453
LOC570586	XP_699175	NM_032424	MSANTD4	0.465876	down	7.92942e-05
LOC100331859	XP_002666846	NM_006418	OLFM4	0.465456	down	3.57935e-05
ftr26	XP_689207	NM_005082	TRIM25	0.461023	down	0.00604245
nr6a1b	NM_001033720	NM_033335	NR6A1	0.461023	down	0.00604245
LOC100538067	XP_003200271	NM_005880	DNAJA2	0.461023	down	0.024983
b4galnt2	XP_686341	NM_001478	B4GALNT1	0.461023	down	0.00799278
LOC100334579	XP_003198905	NM_017676	GIN1	0.461023	down	0.0334508
ano8	XP_691248	NM_020959	ANO8	0.461023	down	5.04877e-09
bmp10	NM_001130600	NM_014482	BMP10	0.461023	down	0.0449624
LOC100331236	XP_002664797			0.461023	down	0.0449624
LOC100537943	XP_003199923			0.461023	down	0.0449624
LOC100534902	LOC100534902			0.461023	down	0.0449624
galnt10	NM_001076604	NM_198321	GALNT10	0.456673	down	1.72649e-13
phospho1	NM_001003461	NM_178500	PHOSPHO1	0.455957	down	7.88483e-05
ptger4b	NM_001128367	NM_000958	PTGER4	0.455599	down	0.000134269
ptpn18	NM_001013452	NM_014369	PTPN18	0.452863	down	9.46172e-06
gata2b	NM_001002689	NM_032638	GATA2	0.452641	down	0.00199143
cyp4f3	NM_001089541	NM_001199209	CYP4F3	0.451614	down	0.00344959
LOC100535087	XP_003198779	NM_198188	ASTN2	0.450301	down	0.00600543
klf4a	NM_001113483	NM_004235	KLF4	0.449497	down	0.00017397
LOC100535868	XP_003201321	NM_145037	NXPE3	0.449497	down	0.00794156
LOC567759	XP_696153	NM_201546	CDCP2	0.448563	down	0.0105202
LOC100151067	XP_001919379	NM_080928	ASB15	0.448563	down	0.0105202
LOC570070	XP_698594	NM_173162	KCNH7	0.448036	down	0.000388376
LOC100538207	XP_003197985	NM_173532	FNDC7	0.447768	down	9.7481e-33
LOC568721	XP_697161			0.446151	down	0.0185767
palb2	XP_001919766	NM_024675	PALB2	0.446151	down	4.55996e-05
slc34a2b	NM_182877	NM_006424	SLC34A2	0.446061	down	6.05589e-21
LOC100330855	XP_002663179			0.444558	down	0.0247785
LOC100535203	XP_003197791	NR_024320	LITAF	0.444558	down	0.0247785
btr20	NM_001040344	NM_030950	TRIM27	0.441405	down	0.00340888
LOC566752	XP_695129			0.440978	down	5.10771e-07
c1qa	NM_001020527	NM_015991	C1QA	0.440978	down	0.000383413
LOC100535674	XP_003200453	NM_018284	GBP3	0.440067	down	0.00449155
LOC792834	XP_001332180	NM_001101376	FAM183A	0.440067	down	0.0445186
LOC100330055	XP_002666782	NM_031899	GORASP1	0.440067	down	0.0445186
grna	NM_001001949	NM_002087	GRN	0.438317	down	1.51776e-20
LOC100333278	XP_002667921			0.437314	down	2.71329e-81
LOC100333326	XP_002667922			0.437092	down	2.07646e-81
mcm6l	NM_001025533	NM_005915	MCM6	0.436758	down	0.00782863
LOC100333113	XP_002662280	NM_005583	LYL1	0.436758	down	0.00782863
provisionalck739236	XP_003200837			0.436242	down	5.53577e-82
LOC100535628	XP_003198084			0.434679	down	0.010359
LOC100334992	XP_002665322	NM_002053	GBP1	0.430578	down	1.95638e-10
LOC100537449	XP_003198353			0.430288	down	0.00334443
LOC100149127	XP_001920333	NM_183006	DLGAP4	0.430288	down	3.33141e-05
rbm45	NM_001127402	NM_152945	RBM45	0.429228	down	0.0182367
LOC100333882	XP_002664051	NM_020954	RNF213	0.429228	down	0.0182367
LOC569920	XP_698425	NM_015114	ANKLE2	0.428451	down	2.57904e-09
LOC100538065	XP_003199926			0.428093	down	0.00440073
tgm1	XP_001919916			0.427494	down	0.0011019
LOC100536225	XP_003198108	NM_017920	URGCP	0.425559	down	3.42617e-08
LOC100329254	XP_002665250			0.425559	down	0.0242739
LOC100333174	XP_002661839			0.425469	down	4.83519e-52
LOC568564	XP_696991	NM_153021	PLB1	0.422604	down	0.007644
LOC557984	XP_686239			0.420934	down	0.032389
LOC565624	XP_003198605	NM_001034842	PTCHD3	0.419112	down	2.67046e-07
fbxl7	NM_001080042			0.418137	down	3.15985e-05
LOC100537832	XP_003199202	NM_001003808	C1orf222	0.418137	down	3.15985e-05
dynlt1	NM_001135783	NM_006519	DYNLT1	0.416587	down	4.10138e-05
LOC100147938	XP_001920969	NM_017579	DMBT1	0.41492	down	0.0433348
LOC100334365	XP_002660634	NM_021195	CLDN6	0.41492	down	0.00140004
LOC100004186	XP_001343549			0.41492	down	5.32377e-05
LOC559362	XP_687788	NR_046266	TBC1D10C	0.41492	down	0.0133401
LOC100331403	XP_003200838			0.41082	down	3.42909e-81
LOC100003647	NM_001172308			0.409635	down	2.42736e-30
LOC100149465	XP_001922718			0.407165	down	1.85958e-11
LOC100332681	XP_002663584			0.4048	down	0.00313327
LOC571865	XP_700591	NM_173091	NFATC2	0.400362	down	4.92162e-05
LOC100537284	XP_003201254	NM_002563	P2RY1	0.398962	down	0.000758731
LOC100006059	XP_001344930	NM_001174123	C18orf63	0.395162	down	0.0310286
LOC100329490	XP_002666481			0.395162	down	0.0310286
r3hdml	XP_690466	NM_015886	PI15	0.395162	down	0.0310286
drd2l	NM_197935	NM_016574	DRD2	0.395162	down	0.0310286
LOC100331082	XP_002662655			0.395162	down	0.0053644
ptger2b	NM_001030250	NM_000956	PTGER2	0.390096	down	0.00298125
LOC100534731	XP_003200946			0.387259	down	0.000719732
LOC100002479	XP_001342254	NM_000799	EPO	0.387259	down	0.0167843
fgf21	NM_001045324	NM_019113	FGF21	0.387259	down	0.0167843
LOC100001518	XP_001341496	NM_007252	POU6F2	0.384186	down	0.000405295
LOC100333072	XP_002667344	NM_032994	MLXIPL	0.384186	down	0.000405295
LOC100334604	XP_002662102			0.384186	down	0.0411651
LOC100332965	XP_002661005	NM_004852	ONECUT2	0.384186	down	0.0411651
LOC100536812	LOC100536812			0.384186	down	0.0411651
LOC100537112	XP_003200367	XP_003960330	LOC100130097	0.384186	down	0.0411651
LOC100331606	XP_002663695	NM_175057	TAAR9	0.384186	down	0.0411651
LOC100534971	XP_003197846	NM_001520	GTF3C1	0.384186	down	0.0411651
LOC100001989	XP_001341877			0.384186	down	0.0411651
LOC100535037	XP_003199022	NM_181657	LTB4R	0.380344	down	1.43651e-05
smtna	XP_003199343	NM_134270	SMTN	0.379228	down	0.000129344
card9	NM_001110285	NM_052814	CARD9	0.378071	down	1.19763e-16
LOC799376	XP_001339740	NM_025240	CD276	0.3772	down	0.0220541
cyp2aa3	NM_198369	NM_000775	CYP2J2	0.3772	down	0.00120476
LOC100536385	XP_003199350			0.3772	down	0.00120476
LOC565002	XP_693404	NM_019612	IRGC	0.3772	down	0.00120476
LOC571584	XP_700280	NM_000088	COL1A1	0.376529	down	4.79269e-31
cp	NM_131802	NR_046371	CP	0.373955	down	4.82052e-246
LOC556843	XP_684857	NM_199453	HTR4	0.372365	down	0.0119651
cybb	NM_200414	NM_000397	CYBB	0.368818	down	5.1426e-34
LOC100331508	XP_002662661			0.367378	down	6.81894e-05
LOC568576	XP_697003	NM_006418	OLFM4	0.366106	down	1.3669e-14
LOC799591	XP_001339930	NM_016010	ZC2HC1A	0.366106	down	0.00361312
irg1l	NM_001077607	NM_001258406	IRG1	0.36513	down	3.89005e-63
LOC560602	XP_689092	NM_017585	SLC2A6	0.364627	down	1.52242e-07
LOC100329351	XP_002666221			0.363965	down	0.0289088
suv39h1a	NM_001003592	NM_003173	SUV39H1	0.363965	down	0.0289088
LOC100537606	LOC100537606			0.363965	down	0.0289088
LOC100151365	XP_001923482			0.363965	down	1.03323e-06
zap70	NM_001020589	NM_207519	ZAP70	0.362772	down	8.71326e-05
LOC100333249	XP_003198603			0.362772	down	8.71326e-05
LOC798846	NM_001100062	NM_005527	HSPA1L	0.362232	down	4.03574e-06
eda	NM_001115065	NM_001399	EDA	0.3608	down	0.015568
nos2a	NM_001104937	NM_153292	NOS2	0.3608	down	2.794e-05
LOC100537920	XP_003199353	NM_001080515	FAM163B	0.358573	down	0.000197047
LOC100536191	XP_003199596	NM_004662	DNAH9	0.358573	down	0.00847847
ebpl	NM_001005397			0.35769	down	0.000111115
LOC100147871	XP_001919418	NM_001305	CLDN4	0.355646	down	0.00257384
LOC100148409	XP_001919031			0.355646	down	0.00257384
bcl3	XP_694014	NM_005178	BCL3	0.351255	down	4.51159e-05
LOC100007474	XP_001339903	NM_002404	MFAP4	0.349821	down	2.28111e-36
LOC100331492	XP_002660624	NM_000064	C3	0.349567	down	8.6822e-07
LOC100332300	XP_003200693	NM_013372	GREM1	0.345767	down	0.0109192
cyp2aa8	NM_001006080	NM_000775	CYP2J2	0.345767	down	3.36776e-06
LOC100006332	XP_001345114	NM_004055	CAPN5	0.345767	down	3.36776e-06
LOC100535322	LOC100535322			0.345767	down	0.0376904
LOC100535212	XP_003199890	NM_006362	NXF1	0.345767	down	0.0376904
tbx16	NM_131058	NM_080758	TBX6	0.345767	down	0.0376904
LOC100534816	XP_003201242	NR_033268	NUDT16	0.345767	down	0.0376904
LOC100151331	XP_001920897	NM_032553	GPR174	0.345767	down	0.020152
LOC100534735	XP_003201292	NM_003215	TEC	0.345767	down	0.020152
LOC100536426	XP_003200130			0.345767	down	3.23282e-05
LOC100331045	XP_002664104			0.345767	down	0.00597393
LOC570574	XP_706561	NM_173608	C14orf80	0.336422	down	5.32167e-06
LOC100537191	XP_003200633			0.336422	down	0.00128849
LOC561067	XP_689559	NM_002462	MX1	0.332208	down	2.54556e-14
LOC100537173	XP_003199042	NR_045692	C19orf12	0.331936	down	0.00761278
LOC563762	XP_692215	NM_005282	GPR4	0.331936	down	0.00761278
cd247	NM_001100157			0.331936	down	0.00761278
LOC100004911	XP_001339715	NM_018286	TMEM100	0.329302	down	0.013952
LOC100536539	XP_003201227	NM_018660	ZNF395	0.329302	down	0.013952
LOC100537804	XP_003199070	NM_173813	HECTD4	0.329302	down	0.013952
LOC100331920	XP_002662828			0.326907	down	6.41013e-05
six2b	NM_001128734	NM_016932	SIX2	0.325428	down	0.00011334
LOC100334238	XP_002664664	NM_130830	LRRC15	0.325428	down	0.00011334
LOC100536721	XP_003200254			0.325428	down	0.0016229
LOC100536537	XP_003200933	NM_016599	MYOZ2	0.325428	down	0.0258385
LOC572312	NM_001145612	NR_028080	FAM172A	0.325428	down	0.0258385
LOC795649	XP_001333890			0.325428	down	0.0258385
LOC100001799	XP_001341726	NM_002187	IL12B	0.325428	down	0.0258385
mfap4	NM_212889	NM_002404	MFAP4	0.320273	down	3.30812e-58
LOC100330681	XP_002665689	NM_000865	HTR1E	0.31917	down	0.00527778
LOC798792	XP_001339223	NM_021601	CD79A	0.31917	down	0.00527778
LOC555216	XP_682763	NM_018711	SVOP	0.31917	down	0.0485497
LOC100535679	XP_003198445	NM_001267779	ZNF850	0.31917	down	0.0485497
LOC100148254	XP_001924015			0.31917	down	0.0485497
LOC100535074	XP_003198559	NM_031486	ZNF484	0.31917	down	0.0485497
lgals1l1	NM_001005958	NM_002305	LGALS1	0.317819	down	1.52541e-254
s1pr5b	NM_001079656	NM_030760	S1PR5	0.314334	down	0.00959854
LOC100003903	NM_001145705	NM_021033	RAP2A	0.313148	down	1.21217e-08
c3b	NM_131243	NM_000064	C3	0.312355	down	1.48669e-184
LOC569612	XP_698100	NM_175571	GIMAP8	0.312306	down	0.00202604
LOC565454	XP_693825	NM_024640	YRDC	0.310207	down	1.56549e-63
LOC100332229	XP_003197656	NM_170745	HIST1H2AA	0.307349	down	0.000786083
tlr1	NM_001130593	NM_003263	TLR1	0.307349	down	0.000786083
LOC794549	XP_001332711	NM_003540	HIST1H4F	0.307349	down	0.0175863
LOC100535815	XP_003198338	NM_030613	ZFP2	0.307349	down	0.0175863
LOC100537783	XP_003199919			0.307349	down	0.0175863
LOC100537893	XP_003198920	NM_181657	LTB4R	0.307349	down	0.0175863
LOC100330765	XP_002664912	NR_048542	STK31	0.300667	down	0.00656483
LOC100537677	XP_003199417			0.300667	down	0.00656483
LOC100536946	XP_003201045			0.299365	down	5.84487e-18
LOC570642	XP_699239	NM_175575	WFIKKN2	0.299042	down	0.000543786
LOC564060	NM_001105589	NM_001127707	SERPINA1	0.295003	down	4.44384e-105
LOC100329766	XP_002664668	NM_004771	MMP20	0.291172	down	0.0118911
slc39a5	XP_690258	NM_173596	SLC39A5	0.291172	down	0.0118911
LOC100537252	XP_003199277			0.291172	down	0.000374749
LOC797571	XP_001335383	NM_006418	OLFM4	0.287651	down	2.10486e-123
LOC100538334	XP_003198118			0.286152	down	0.00170593
LOC100001589	XP_001341559	NM_033452	TRIM47	0.286152	down	0.00170593
LOC100333252	XP_002662282	NM_079421	CDKN2D	0.284749	down	0.000659598
LOC100536817	NM_001245999			0.276614	down	0.00116007
LOC100536146	XP_003198781	NM_181486	TBX5	0.276614	down	0.00116007
ft1	NM_131409	NM_006581	FUT9	0.276614	down	0.00302213
LOC100537107	XP_003199315	NM_009586	SIM2	0.276614	down	0.00799208
LOC570585	XP_699174			0.276614	down	0.00799208
LOC799523	NM_001100064			0.276614	down	0.00799208
LOC100150454	XP_001920901			0.276614	down	0.0216159
LOC100536643	XP_003198215	NM_030950	TRIM27	0.276614	down	0.0216159
LOC796876	XP_001334272	NM_025159	CXorf21	0.276614	down	0.0216159
LOC565470	XP_693845	NM_030950	TRIM27	0.276614	down	0.0216159
LOC100535318	XP_003198183	NM_017579	DMBT1	0.267691	down	0.000785618
irg1	NM_001126456	NM_001258406	IRG1	0.267116	down	3.09773e-20
slc26a3	NM_001135683	NM_000111	SLC26A3	0.265975	down	1.28391e-05
katnal2	NM_001037414	NM_031303	KATNAL2	0.263442	down	8.16478e-05
LOC794635	XP_001334640	NM_001242823	C4B_2	0.263297	down	1.64749e-257
LOC100002476	XP_001337601	NR_024436	CLEC19A	0.261662	down	1.08106e-16
lect2l	NM_001048055	NM_002302	LECT2	0.26098	down	3.54011e-273
irf10	NM_212879	NR_046000	IRF4	0.260956	down	8.74989e-06
LOC100334205	XP_002666727	NM_001160301	DPYD	0.259325	down	0.0142767
itln1	NM_001076622	NM_017625	ITLN1	0.257315	down	5.53416e-05
cfhl1	NM_001037703	NM_001014975	CFH	0.256124	down	5.94831e-06
LOC100329592	XP_002664563	NM_176894	P2RY13	0.251467	down	0.0392569
LOC568102	XP_696505	NM_000384	APOB	0.251467	down	0.0392569
il2rgb	NM_001123050	NM_000206	IL2RG	0.251467	down	0.00355258
LOC100149486	XP_001919116	NM_000377	WAS	0.244071	down	0.0093743
LOC100001739	XP_001341682	NM_022718	MMP25	0.244071	down	0.0093743
faslg	NM_001042701	NM_000639	FASLG	0.240534	down	0.00235158
fancb	NM_001040636	NM_152633	FANCB	0.237097	down	0.000159231
LOC100330435	XP_002665852	NM_000384	APOB	0.235416	down	1.13597e-05
LOC100001617	XP_001337183			0.234418	down	3.21467e-12
LOC557135	XP_685232	NM_173477	USH1G	0.230511	down	0.0252136
LOC563479	XP_691933	NM_201525	GPR56	0.230511	down	0.0252136
LOC100538205	XP_003200152	NM_003013	SFRP2	0.230511	down	0.0252136
LOC100002503	XP_001342276	NM_153362	PRSS35	0.230511	down	0.0252136
zp2l1	NM_001105104	NM_021186	ZP4	0.230511	down	0.0252136
LOC561500	XP_001922481			0.230511	down	0.0252136
LOC100001854	XP_001341771	NM_175067	TAAR6	0.230511	down	0.0252136
LOC561114	XP_689609	NM_001005464	HIST2H3A	0.230511	down	0.00154991
runx2a	NM_212858	NM_004348	RUNX2	0.230511	down	0.00612303
LOC100329726	XP_002667428	NM_001100168	CCR5	0.230511	down	0.00612303
LOC100003543	XP_001343077	NM_012391	SPDEF	0.223076	down	0.000265553
LOC100536376	XP_003198297	NM_203416	CD163	0.21278	down	0.0161029
LOC100148026	XP_001919849	NM_001080437	SNED1	0.21278	down	0.0161029
LOC557896	XP_686142	NM_001164399	CCDC175	0.21278	down	0.000665503
LOC100334149	XP_002664034	NM_178543	ENPP7	0.20746	down	0.00257664
LOC100535107	XP_003199327			0.20746	down	0.00257664
LOC100535705	LOC100535705			0.20746	down	0.00257664
LOC100329469	XP_002661751			0.201697	down	2.3698e-06
LOC100537829	XP_003198471			0.201697	down	2.3698e-06
LOC100329746	XP_002661755			0.201697	down	2.3698e-06
nitr13	NM_001128384			0.197581	down	0.0102347
LOC100536520	XP_003201132			0.197581	down	0.0102347
fbxo36	NM_001045398	NM_174899	FBXO36	0.197581	down	0.0102347
LOC100536202	XP_003201216			0.197581	down	0.0102347
crygm3	NM_001007786			0.197581	down	0.0102347
wee2	NM_001044902	NM_003390	WEE1	0.197581	down	4.90638e-05
LOC100334793	XP_002664053	NM_003857	GALR2	0.184409	down	0.00647802
illr3	NM_001044742	NM_014358	CLEC4E	0.184409	down	0.00647802
il1b	NM_212844			0.1804	down	1.10606e-11
rnasel2	NM_001100105	NM_001145	ANG	0.1804	down	0.000683814
LOC100330801	XP_002667016	NM_001202557	CD44	0.177316	down	8.70512e-06
LOC100534682	XP_003200153	NM_144765	MPZL2	0.177316	down	8.70512e-06
LOC100537382	XP_003200040	NM_031457	MS4A8	0.172884	down	0.00408552
LOC100005565	NM_001128558	NM_021996	GBGT1	0.172884	down	0.00408552
oc90	NM_001080192	NM_001080399	OC90	0.172884	down	0.00408552
LOC797380	XP_001337849	NM_013345	GPR132	0.172884	down	0.0423114
LOC797114	XP_001337564	NM_014883	FAM13A	0.172884	down	0.0423114
LOC100536672	XP_003197796	NM_152939	EMR3	0.172884	down	0.0423114
LOC100536155	XP_003200352	NM_016364	DUSP13	0.172884	down	0.0423114
LOC798933	XP_003198114	NM_003430	ZNF91	0.172884	down	0.0423114
LOC100537216	XP_003198908			0.172884	down	0.0423114
cldn10	NM_001007037	NM_182848	CLDN10	0.172884	down	0.0423114
LOC100329745	XP_002661659			0.172884	down	0.0423114
LOC100149641	XP_001920654	NM_002053	GBP1	0.172884	down	0.0423114
tmprss4b	NM_001126377	NM_183247	TMPRSS4	0.172884	down	0.0423114
LOC100334819	XP_003197863	NM_018298	MCOLN3	0.172884	down	9.30328e-09
LOC100004554	XP_001343826	NR_045692	C19orf12	0.172884	down	0.000436729
LOC100535985	XP_003197688			0.162714	down	0.00256863
LOC100331840	XP_002667585	NM_182965	SPHK1	0.159585	down	0.000176774
org	NM_001100070			0.153674	down	0.00161059
LOC799825	XP_001340141	NM_024674	LIN28A	0.153674	down	0.025734
LOC100001452	XP_001341444			0.153674	down	0.025734
LOC795897	XP_001922616			0.148946	down	1.23864e-17
LOC100538250	XP_003197877			0.138307	down	0.00062897
LOC100537084	XP_003198239			0.131721	down	0.000391961
LOC100537206	XP_003199687	NM_020954	RNF213	0.125733	down	0.00948422
LOC100536820	XP_003198193			0.120267	down	0.000151551
LOC570079	XP_698604	NM_006470	TRIM16	0.115256	down	0.00575291
LOC794051	XP_001333944	NM_178864	NPAS4	0.0922046	down	2.45974e-08
illr4	NM_001040040	NM_080914	ASGR2	0.0864418	down	0.000780204
gpr18	XP_684672	NM_005292	GPR18	0.0768371	down	0.00028838
itln3	NM_001159584	NM_080878	ITLN2	0.0740929	down	1.03088e-145
ora3	XP_002666147			0	down	2.41586e-05
LOC100002252	XP_001342081	NM_001080437	SNED1	0	down	0.000272556
LOC100005602	XP_001344609	NM_017516	RAB39A	0	down	0.000447083
m17	NM_001079833			0	down	0.00121689
LOC100330990	XP_002662229	NM_144965	TTC16	0	down	0.00336782
LOC100148400	XP_001923827			0	down	0.00336782
LOC570404	XP_698974			0	down	0.00564112
pax4	NM_001245080	NM_006193	PAX4	0	down	0.00564112
lepb	NM_001030186			0	down	0.00564112
LOC100005871	XP_001344797	NM_006470	TRIM16	0	down	0.00564112
LOC792989	XP_001332644	NM_001178065	CASR	0	down	0.00949566
igf3	NM_001115050	NM_001111285	IGF1	0	down	0.00949566
LOC100003496	XP_003198482			0	down	0.00949566
LOC100333275	XP_002666973	NM_005322	HIST1H1B	0	down	0.00949566
LOC100332438	XP_002661000	NM_002644	PIGR	0	down	0.00949566
LOC100149673	XP_001922922			0	down	0.00949566
ora1	NM_001130668	NM_020633	VN1R1	0	down	0.00949566
LOC562203	XP_001920731	NM_002462	MX1	0	down	0.0160685
LOC100147931	XP_001921313	NM_153236	GIMAP7	0	down	0.0160685
LOC100333430	XP_002665292			0	down	0.0160685
LOC100534768	XP_003199358			0	down	0.0160685
has1	NM_001164030	NM_001523	HAS1	0	down	0.0160685
LOC795827	XP_001336097	NM_005715	UST	0	down	0.0160685
LOC100329601	XP_002661753			0	down	0.0160685
LOC100148201	XP_001921346	NM_175067	TAAR6	0	down	0.0160685
LOC560616	XP_689107	NM_001005464	HIST2H3A	0	down	0.0160685
LOC100334005	XP_002666621			0	down	0.0160685
LOC100537747	XP_003199918			0	down	0.0160685
vtg7	NM_001102671	NM_000384	APOB	0	down	0.0160685
LOC793037	XP_001331906			0	down	0.0160685
LOC100001326	XP_001341347			0	down	0.0273459
LOC792992	XP_001332647	NM_005082	TRIM25	0	down	0.0273459
LOC100002567	XP_001342324			0	down	0.0273459
ccnd3	NM_001006017	NM_001759	CCND2	0	down	0.0273459
hist1h4l	NM_001105706	NM_003540	HIST1H4F	0	down	0.0273459
LOC100148278	XP_001919635	NM_001178065	CASR	0	down	0.0273459
LOC100535347	XP_003201178			0	down	0.0273459
tlr9	NM_001130594			0	down	0.0273459
LOC100148705	XP_002663674	NM_175067	TAAR6	0	down	0.0273459
