# Supplementary material for: High-throughput RNA sequencing reveals the effects of 2,2′,4,4′ -tetrabromodiphenyl ether on retina and bone development of zebrafish larvae
Source: BMC Genomics. 2015 Jan 23;16(1):23. doi: 10.1186/s12864-014-1194-5 (PMC4312473; doi:10.1186/s12864-014-1194-5)
Supplement: Additional file 4: Table S4. — The differentially expressed genes of zebrafish larvae between DMSO solvent control and negative control (p < 0.05). [file 12864_2014_1194_MOESM4_ESM.xls]

## Sheet: DifGene(SvsC)
Table S5 The differentially expressed genes of zebrafish larvae between DMSO solvent control and negative control (p < 0.05)
GeneSymbol	AccID	BlastAccID	BlastSymbol/AccID	FoldChange	Style	P-value
crfb9	NM_001045279	NM_181310	IL22RA2	17.1919	up	4.07179e-08
LOC100535107	XP_003199327			8.59597	up	0.000508137
LOC100001930	XP_001341831	NM_019602	BTNL2	8.16618	up	0.000811087
LOC794549	XP_001332711	NM_003540	HIST1H4F	7.73638	up	0.00129291
dytn	NM_001080587	NM_001093730	DYTN	6.44698	up	7.7e-05
LOC100150474	XP_001921702	NM_002030	FPR3	6.44698	up	0.00518063
LOC100329793	XP_002667013	NM_153214	FBLN7	6.01718	up	2.90519e-05
LOC564785	XP_693207	NM_021105	PLSCR1	5.58738	up	0.012906
LOC100334411	XP_002661262	NM_014358	CLEC4E	5.58738	up	0.012906
LOC100537618	XP_003197914			5.58738	up	0.012906
LOC797190	XP_001337646	NM_170699	GPBAR1	5.58738	up	0.012906
LOC566463	XP_694825			5.15758	up	0.0202642
LOC100331082	XP_002662655			5.01432	up	8.76063e-05
LOC100538334	XP_003198118			4.98567	up	0.000367064
tlr4bb	NM_212813	NM_138557	TLR4	4.72779	up	0.0316799
LOC100330406	XP_002665173	NM_017516	RAB39A	4.72779	up	0.0316799
LOC100537041	XP_003197673	NM_000628	IL10RB	4.72779	up	0.0023789
LOC100536465	LOC100536465			4.72779	up	0.0023789
LOC100535144	XP_003198081	NM_025258	VWA7	4.62666	up	3.78552e-18
chrm5b	NM_001030160	NM_012125	CHRM5	4.58452	up	0.000297028
efcab2	XP_686288	NR_026588	EFCAB2	4.58452	up	0.000297028
LOC100330975	XP_002663686	NM_175067	TAAR6	4.58452	up	0.0105208
LOC797827	XP_001338288			4.51289	up	0.00359988
LOC100151477	XP_001923747	NM_015281	TTC28	4.29799	up	0.0054245
fgf6b	NM_001009563	NM_020996	FGF6	4.29799	up	0.0054245
LOC100006929	XP_003201036			4.29799	up	0.0492711
LOC100331032	XP_002665973	NM_015068	PEG10	4.01145	up	0.0243045
LOC100536356	XP_003200750			4.01145	up	0.0243045
LOC100536820	XP_003198193			3.95415	up	0.00415067
LOC100331606	XP_002663695	NM_175057	TAAR9	3.86819	up	0.0121415
LOC100535868	XP_003201321	NM_145037	NXPE3	3.82043	up	0.000203195
LOC100005028	NM_001110291	NM_001178065	CASR	3.72492	up	2.91459e-05
slc2a9l1	NM_001166117	NM_020041	SLC2A9	3.72492	up	0.00311927
taar12f	NM_001082907	NM_138327	TAAR1	3.72492	up	0.0366161
lhcgr	NM_205625	NM_000233	LHCGR	3.72492	up	0.0366161
LOC100006542	XP_001345255	NM_014506	TOR1B	3.72492	up	0.0366161
LOC100149329	XP_001923843	NM_001105519	C2orf70	3.72492	up	0.0366161
LOC557716	XP_685919	NM_153006	NAGS	3.68399	up	0.00159793
LOC100149491	XP_001920042	NM_198179	QRFPR	3.65329	up	0.0180179
LOC100536537	XP_003200933	NM_016599	MYOZ2	3.65329	up	0.0180179
LOC100535771	XP_003198486	NM_001134888	RTL1	3.56119	up	0.00231835
rnasel4	NM_001100104			3.51654	up	0.000164829
grn2	NM_212756			3.50716	up	9.236e-51
LOC555985	XP_703380			3.43839	up	0.0131574
LOC565002	XP_693404	NM_019612	IRGC	3.43839	up	0.000235381
LOC792721	XP_001332305	NM_001001852	PIM3	3.43839	up	0.00660492
LOC561114	XP_689609	NM_001005464	HIST2H3A	3.43839	up	0.00660492
LOC100535722	XP_003201343			3.43839	up	0.0265744
or131-1	NM_001128579	NM_001004723	OR4N2	3.43839	up	0.0265744
il17a%2Ff3	il17a%2Ff3			3.43839	up	0.0265744
LOC100000748	XP_001340891			3.33094	up	0.00245151
spic	NM_001004621	NM_152323	SPIC	3.27308	up	8.52149e-08
mhc2dcb	NM_131706	NM_002123	HLA-DQB1	3.26647	up	0.0191125
LOC564083	XP_706281			3.22349	up	0.00349733
LOC557276	XP_685405	NM_006056	NMUR1	3.22349	up	0.0389287
LOC100536686	XP_003200177	NM_017886	ULK4	3.22349	up	0.0389287
LOC100005602	XP_001344609	NM_017516	RAB39A	3.22349	up	0.0389287
LOC100535756	XP_003201035			3.22349	up	0.0389287
LOC100002840	XP_001342524	NM_019111	HLA-DRA	3.22349	up	0.0389287
LOC100332628	XP_002665151	NM_153236	GIMAP7	3.18051	up	0.00130181
etv7	NM_001083024	NM_016135	ETV7	3.16977	up	5.0839e-05
LOC794438	XP_001334403			3.1596	up	8.31299e-10
LOC100536385	XP_003199350			3.15186	up	0.000489923
LOC100536851	XP_003198415	NM_007134	ZNF135	3.15186	up	0.0136967
LOC100331359	XP_002661092	NM_018326	GIMAP4	3.12581	up	0.000946198
tlr1	NM_001130593	NM_003263	TLR1	3.09455	up	0.00183506
LOC100005728	XP_001344700	NM_013372	GREM1	3.09455	up	0.0275852
LOC100003341	XP_001342933			3.09455	up	0.0275852
LOC100007462	XP_001339837	NM_002404	MFAP4	3.08022	up	0.000687073
LOC100537316	XP_003199179			3.04766	up	0.00132752
LOC798358	XP_001334361	NM_148975	MS4A4A	3.04165	up	8.49723e-07
LOC100536083	XP_003200158	NM_001080437	SNED1	3.00859	up	0.000361718
pik3cg	NM_213306			3.00859	up	5.25283e-05
LOC100535487	XP_003198310			2.94719	up	0.0138746
LOC100333264	XP_002660697	NM_006470	TRIM16	2.92263	up	0.0395365
LOC100331000	XP_002660832	NM_019602	BTNL2	2.92263	up	0.0395365
cyp2aa8	NM_001006080	NM_000775	CYP2J2	2.86532	up	1.07149e-05
LOC100329984	XP_002666781	NM_145755	TTC21A	2.86532	up	0.0277283
lrtomt	NM_001076768	NR_073188	LRTOMT	2.86532	up	0.0277283
LOC100535095	XP_003200314			2.84328	up	6.11625e-22
LOC100149247	XP_001919767	NM_024916	CD22	2.82439	up	0.019519
LOC100535926	XP_003200303			2.82439	up	0.019519
LOC100000994	XP_001338522			2.82439	up	0.019519
LOC100329469	XP_002661751			2.75071	up	0.000943501
LOC100537829	XP_003198471			2.75071	up	0.000943501
LOC100329746	XP_002661755			2.75071	up	0.000943501
LOC100536426	XP_003200130			2.75071	up	0.000134306
LOC100332761	XP_002665153	NM_153236	GIMAP7	2.73508	up	0.00493403
cd4-2	NM_001135137			2.72206	up	0.0390529
LOC100537606	LOC100537606			2.72206	up	0.0390529
LOC100000629	XP_001340788			2.71104	up	0.00251298
LOC556476	XP_684384	NM_001005463	EBF3	2.69341	up	0.0012879
LOC567438	XP_695825	NM_006539	CACNG3	2.68624	up	0.0191564
LOC100538152	XP_003198080	NM_153236	GIMAP7	2.66928	up	0.00034314
LOC100006986	XP_001340673			2.65694	up	0.00677355
LOC793616	XP_001333416	NM_199337	TMEM179B	2.61973	up	0.000240281
LOC100148768	XP_001919633	NM_001001852	PIM3	2.57879	up	0.00656206
LOC569662	XP_698151	NM_000748	CHRNB2	2.57879	up	0.00332381
LOC563715	XP_692164	NM_002209	ITGAL	2.57879	up	0.00121468
LOC100536146	XP_003198781	NM_181486	TBX5	2.57879	up	0.013085
LOC100535588	XP_003198312			2.57879	up	0.013085
LOC100334219	XP_002661105	NM_175571	GIMAP8	2.57879	up	0.0185673
LOC100148735	XP_001919202	NM_024916	CD22	2.57879	up	0.0264546
LOC100005344	XP_001344430	NM_000866	HTR1F	2.57879	up	0.0264546
r3hdml	XP_690466	NM_015886	PI15	2.57879	up	0.0378822
LOC569890	NM_001122703			2.57879	up	0.0378822
LOC570263	XP_698817	NM_001001852	PIM3	2.57879	up	0.0378822
LOC569102	XP_001920209	NM_001502	GP2	2.55274	up	8.7338e-06
LOC100149234	XP_001922097	NM_153236	GIMAP7	2.51267	up	0.00631399
LOC100329235	XP_002666338	NM_001014975	CFH	2.50716	up	0.00889812
LOC100535044	XP_003198435	NM_013256	ZNF180	2.49283	up	0.0178286
sdhda	NM_001002489	NR_077060	SDHD	2.48328	up	0.00156879
LOC558611	XP_001920571	NM_171982	TRIM35	2.47134	up	0.0362922
LOC100003830	XP_001343289	NM_024546	RNF219	2.44655	up	0.00850536
mxd	XP_695562	NM_002462	MX1	2.43553	up	0.00209412
LOC567512	LOC567512			2.4287	up	9.87741e-09
LOC100006719	XP_001345393	NM_001001852	PIM3	2.4225	up	0.0169965
LOC100536854	XP_003198990			2.40687	up	0.0241496
LOC100007282	XP_001345780	NM_033388	ATG16L2	2.39076	up	6.48068e-05
ft1	NM_131409	NM_006581	FUT9	2.38777	up	0.0344616
pou1f1	NM_212851	NM_001122757	POU1F1	2.38777	up	0.0344616
LOC100538304	XP_003197777	NM_002457	MUC2	2.36389	up	0.0161123
LOC100535468	XP_003200419	NM_006442	DRAP1	2.33319	up	0.00179182
LOC556987	XP_002664693	NM_005267	GJA8	2.3143	up	0.0152056
LOC100331508	XP_002662661			2.29226	up	0.00114898
LOC100004186	XP_001343549			2.29226	up	0.00027797
LOC563218	XP_691674	NM_152308	RMI2	2.29226	up	0.0464835
LOC100333359	XP_002665834	NM_015585	C20orf26	2.29226	up	0.0464835
LOC100007528	XP_001345961	NM_181657	LTB4R	2.29226	up	0.0464835
LOC100148438	NM_001128562	NM_001178065	CASR	2.29226	up	0.0464835
LOC100330734	XP_002662340	NM_002648	PIM1	2.29226	up	0.0464835
LOC566907	NM_001245988			2.26361	up	0.000362068
katnal2	NM_001037414	NM_031303	KATNAL2	2.25644	up	0.00954611
LOC794874	XP_001334920			2.24818	up	0.0201719
mcm3l	NM_001171068	NM_002388	MCM3	2.23495	up	0.00429865
LOC556854	XP_684868	NM_000113	TOR1A	2.23495	up	0.0434818
LOC798792	XP_001339223	NM_021601	CD79A	2.23495	up	0.0434818
p2ry10	NM_001089527	NM_198333	P2RY10	2.22484	up	0.0089475
or103-5	NM_131753	NM_001004461	OR10A6	2.22063	up	0.0285411
LOC100333831	XP_002662915			2.22063	up	0.0285411
LOC100003048	XP_001342693	NM_198474	OLFML1	2.21039	up	0.0188644
irf1	NM_001040352	NM_002199	IRF2	2.21039	up	0.00402818
LOC100331403	XP_003200838			2.20429	up	4.91504e-60
lrrc9	NM_001113802	NM_002712	PPP1R7	2.19675	up	0.00836914
LOC568269	XP_696681	NM_000871	HTR6	2.19675	up	0.00836914
LOC100334487	XP_002663739			2.18807	up	0.0037688
LOC794334	XP_001334286	NM_001502	GP2	2.18481	up	0.00253976
LOC556776	XP_684768	NM_181531	BTN2A2	2.18206	up	0.0266127
LOC100537252	XP_003199277			2.17765	up	0.017599
or131-2	NM_001039638	NM_001005486	OR4K15	2.17765	up	0.017599
LOC569344	XP_697816	NM_002531	NTSR1	2.17765	up	0.017599
LOC100333174	XP_002661839			2.17666	up	6.5166e-40
lhfpl5b	NM_001110113	NM_182548	LHFPL5	2.14899	up	0.037651
npffr1l3	NM_001089389	NM_022146	NPFFR1	2.14899	up	0.0247565
LOC569793	XP_698292	NM_005002	NDUFA9	2.14899	up	0.0247565
LOC100538301	XP_003200448	NM_015072	TTLL5	2.14899	up	0.0247565
LOC100150190	XP_001923963	NM_173570	ZDHHC23	2.14899	up	0.00728549
LOC100149947	XP_001922656	NM_001080437	SNED1	2.13797	up	1.47652e-07
LOC100537284	XP_003201254	NM_002563	P2RY1	2.12853	up	0.00678358
LOC100534695	LOC100534695			2.12637	up	0.0101442
LOC100001718	XP_001341662	NM_018009	TAPBPL	2.12034	up	0.00130245
provisionalck739236	XP_003200837			2.11891	up	8.75832e-62
LOC557541	LOC557541			2.11593	up	0.00285275
LOC100333326	XP_002667922			2.10875	up	6.48341e-61
LOC100333278	XP_002667921			2.10768	up	8.15234e-61
LOC571865	XP_700591	NM_173091	NFATC2	2.1074	up	0.00121325
wnt8-2	NM_001020801	NM_058244	WNT8A	2.10601	up	0.00942663
LOC561453	LOC561453			2.10453	up	0.00179279
LOC798577	LOC798577			2.10375	up	0.00035397
LOC100333249	XP_003198603			2.09742	up	0.00393951
LOC559887	XP_001923190	NM_031457	MS4A8	2.09293	up	0.00586221
LOC100536914	XP_003198349	NM_033160	ZNF658	2.08759	up	0.0323092
LOC100534748	XP_003201191	NM_171982	TRIM35	2.08113	up	0.0131109
LOC100333286	XP_003200237	NM_019612	IRGC	2.07903	up	0.000194826
LOC566600	NM_001128345			2.07736	up	0.049358
LOC100001589	XP_001341559	NM_033452	TRIM47	2.07736	up	0.049358
LOC555453	NM_001166445	NM_182490	ZNF227	2.07736	up	0.00544229
LOC100334794	XP_002664129	NM_001030059	PPAPDC1A	2.07315	up	0.0197324
LOC564385	XP_692814	NM_058187	EVA1C	2.06841	up	0.00144109
tgm1	XP_001919916			2.05556	up	0.00752113
LOC100537471	XP_003199992			2.05348	up	0.0182524
LOC100332150	XP_002662630	NM_012224	NEK1	2.04981	up	0.000532457
LOC569642	LOC569642			2.04154	up	0.0275726
LOC556912	XP_684938	NM_078476	BTN2A1	2.04154	up	0.0275726
LOC100334093	XP_002664871	NM_175571	GIMAP8	2.04154	up	0.00696532
LOC100331481	LOC100331481			2.02865	up	0.00644678
LOC100329977	XP_002666122	NM_005288	GPR12	2.02258	up	0.0254358
LOC100005016	XP_001344173			2.02187	up	5.01477e-06
or132-5	XP_001919585	NM_001004689	OR2M3	2.02005	up	0.0155798
LOC100538307	XP_003198601			2.01905	up	0.000395117
LOC100007819	XP_001346178	NM_004256	SLC22A13	2.00573	up	0.0143805
LOC100329541	XP_002662920	NM_181641	CKLF	2.00573	up	0.00888074
LOC560748	XP_689245	NM_003528	HIST2H2BE	0.499121	down	0.0206935
LOC100330158	XP_002661314			0.496656	down	0.00506507
dZ228E24	dZ228E24			0.495922	down	0.0328417
LOC100537865	XP_003200690	NM_181333	PRR5	0.495361	down	0.00128772
fut10	NM_001012374	NM_032664	FUT10	0.494563	down	0.000334931
LOC796178	XP_001333205			0.491199	down	0.0252195
LOC100001826	XP_001341750	NM_001024401	SBK1	0.489309	down	1.28142e-06
LOC563783	XP_692237	NM_001012301	ARSI	0.48788	down	0.00955033
txndc3	NM_001089475	NM_016616	NME8	0.48788	down	0.00955033
LOC571193	XP_699850	NM_000727	CACNG1	0.48788	down	0.00955033
LOC565088	XP_693475	NM_152260	RPUSD2	0.48676	down	9.9694e-05
her3	NM_131080	NM_001024598	HES3	0.485859	down	0.0401192
gpr143	NM_200822	NM_000273	GPR143	0.485617	down	1.07277e-07
LOC100535643	XP_003198001			0.484227	down	8.0383e-11
LOC100536693	XP_003198455	NM_138330	ZNF675	0.483524	down	0.0149528
LOC562111	XP_690599	NM_019860	HTR7	0.483524	down	0.0149528
trpc5	NM_001044827	NM_012471	TRPC5	0.481375	down	0.00224082
selp	NM_001243323	NM_003005	SELP	0.481375	down	0.030685
LOC100007678	XP_001346073	NM_031934	RAB34	0.480792	down	0.000886575
cyp11b2	NM_001080204	NM_001099773	CYP11A1	0.480792	down	0.000886575
LOC100537885	XP_003198229	NM_020954	RNF213	0.480363	down	0.0115405
mxa	NM_182942	NM_002462	MX1	0.479775	down	0.00445147
il12rb2	NM_001113505	NR_047584	IL12RB2	0.477554	down	0.00345756
LOC560530	XP_689033	NM_001050	SSTR2	0.475849	down	0.00106101
LOC100006339	XP_001345122	NM_015072	TTLL5	0.475041	down	0.00690104
tyr	NM_131013	NM_000372	TYR	0.474703	down	0.000330796
ft2	NM_001128773	NM_006581	FUT9	0.474261	down	0.0180747
LOC100535761	LOC100535761			0.472779	down	0.0488843
LOC100536841	XP_003201457	NM_152336	AGBL1	0.470732	down	0.00414489
wnt16	NM_001100046	NM_057168	WNT16	0.470092	down	0.000394245
cenph	NM_001113609	NM_022909	CENPH	0.468871	down	0.000987808
LOC100538239	XP_003198362			0.467173	down	0.00249864
LOC794323	NM_001145702	NM_022079	HERC4	0.464183	down	0.00151092
taar13b	NM_001083042			0.46286	down	0.0217742
LOC559721	NM_001145571	NM_004273	CHST3	0.46286	down	0.0217742
eomesb	NM_001083575	NM_005442	EOMES	0.46286	down	0.00495549
morn5	NM_001024413	NM_198469	MORN5	0.460499	down	0.0167127
LOC100537451	XP_003201481	NM_198516	GALNT18	0.460499	down	0.0167127
dct	NM_131555	NM_001922	DCT	0.460384	down	1.45392e-13
LOC100329710	XP_003200794			0.458452	down	0.00231186
LOC100007703	NM_001111252			0.453676	down	9.88177e-05
LOC573741	XP_698030	NM_014048	MKL2	0.452824	down	5.98981e-12
LOC792708	XP_001332293	NM_000738	CHRM1	0.451289	down	0.00353701
runx2b	NM_212862	NM_004348	RUNX2	0.449335	down	0.00212792
LOC100535509	LOC100535509			0.448486	down	0.0260898
LOC795978	XP_001336264	NM_001907	CTRL	0.448486	down	0.0260898
LOC100332733	XP_002665186	NM_004032	DDO	0.446991	down	0.000999207
shank3a	zs3.2	NM_133266	SHANK2	0.446991	down	0.01997
LOC100329446	XP_002662242	NM_182556	SLC25A45	0.446991	down	0.01997
dmrt2b	NM_001079976	NM_181872	DMRT2	0.443663	down	0.00907206
LOC100535069	LOC100535069			0.442079	down	0.00540602
kcnj8	NM_001030153	NM_004982	KCNJ8	0.440282	down	0.00250991
mitfb	NM_131847	NM_198178	MITF	0.438943	down	0.00117539
adora2aa	NM_001039815	NM_000675	ADORA2A	0.437613	down	0.000431802
LOC571737	XP_700447	NM_002606	PDE9A	0.436214	down	2.97845e-18
LOC796480	XP_001336823	NM_004558	NRTN	0.429799	down	0.000239099
hsf4	NM_001013317	NM_005526	HSF1	0.429799	down	0.0106956
LOC100331628	XP_002663397			0.429799	down	0.0106956
LOC100333165	XP_002664895			0.429799	down	0.0106956
LOC568694	XP_697132	NM_006470	TRIM16	0.429799	down	0.0106956
abhd3	NM_001004569	NM_138340	ABHD3	0.429799	down	1.25334e-05
LOC793310	XP_001333050	NM_001178065	CASR	0.429799	down	0.0407028
LOC100535011	LOC100535011			0.429799	down	0.0407028
mmp13b	XP_001345507	NM_002427	MMP13	0.429799	down	8.89774e-05
LOC793697	XP_001333503	NM_024043	DBNDD1	0.429799	down	0.0082399
LOC560608	XP_689098	NM_004183	BEST1	0.429799	down	0.0309864
LOC100534949	XP_003200435	NM_014892	SCAF8	0.424358	down	1.45242e-05
eif2c3	NM_001160028	NM_177422	AGO3	0.421689	down	4.41971e-07
LOC100537266	XP_003199605			0.420845	down	1.47829e-06
or115-1	NM_131742	NM_001001922	OR52N5	0.419803	down	0.00124305
LOC792904	XP_001332546	NM_024829	PLBD1	0.416368	down	7.28306e-05
LOC100334228	XP_002667774	NM_002581	PAPPA	0.415934	down	9.31333e-05
LOC564616	XP_693041	NM_023930	KCTD14	0.41388	down	0.00960829
LOC100535945	XP_003198618	NM_032994	MLXIPL	0.412607	down	5.834e-07
LOC100536169	LOC100536169			0.411112	down	0.0162355
LOC100537206	XP_003199687	NM_020954	RNF213	0.411112	down	0.0162355
LOC100538138	LOC100538138			0.411112	down	0.0006759
golga7bb	XP_693951	NM_001010917	GOLGA7B	0.409962	down	5.12015e-05
rdh5	NM_001030101	NM_002905	RDH5	0.408833	down	2.85505e-15
LOC100537694	XP_003197735	NM_153236	GIMAP7	0.407178	down	0.0276615
LOC100149618	XP_001921964	NM_176876	P2RY12	0.404516	down	0.0362472
LOC100004068	NM_001102572	NM_173556	CCDC83	0.404516	down	0.0362472
LOC792667	XP_001332231			0.401145	down	0.0476491
LOC100537716	XP_003201335	NR_102302	ZNF678	0.401145	down	0.0476491
LOC100000754	NM_001128279	NM_017716	MS4A12	0.401145	down	0.0476491
LOC100331661	XP_002663111	NM_144687	NLRP12	0.399099	down	0.00658792
scn4aa	NM_001039825	NM_000334	SCN4A	0.396737	down	0.00852448
pmelb	NM_001033918			0.393709	down	2.84152e-09
LOC561511	LOC561511			0.392097	down	8.45426e-05
LOC100008066	XP_003199819	NM_021025	TLX3	0.385337	down	0.00448473
LOC100331502	LOC100331502			0.382043	down	0.0242236
LOC100006531	XP_001345245			0.382043	down	0.0242236
LOC100151130	XP_001921579	NM_017805	RASIP1	0.381273	down	3.14478e-09
cmya5	NM_001079985	NM_153610	CMYA5	0.380207	down	5.43239e-08
LOC100537679	XP_003199724	NM_024025	DUSP26	0.379234	down	0.00184308
kdm6ba	XP_003198986			0.376074	down	0.00236381
LOC795445	LOC795445			0.376074	down	0.0315724
LOC100003472	XP_003199030	NM_014727	MLL4	0.376074	down	0.0315724
LOC794215	XP_001921582	NM_001992	F2R	0.373738	down	0.00961631
ftr41	XP_695494	NM_006470	TRIM16	0.373738	down	0.00961631
LOC555336	XP_682919	NM_052860	ZNF300	0.363676	down	0.00499144
LOC100333943	XP_002662100			0.361936	down	0.000659973
LOC562402	XP_690880	NM_002637	PHKA1	0.361689	down	7.58384e-14
LOC100002141	XP_001341996			0.358166	down	0.00640292
LOC100002201	XP_001342045	NM_022469	GREM2	0.353952	down	0.00106951
cmpk2	XP_699055	NR_046236	CMPK2	0.351654	down	4.68603e-06
ahrra	NM_001035265			0.351654	down	0.000185323
LOC799338	XP_001921142	NM_001003795	GTF2IRD2B	0.351654	down	0.00820963
LOC100535579	LOC100535579			0.350856	down	7.78361e-05
b4galt5	NM_001045332	NM_004776	B4GALT5	0.347497	down	9.83862e-05
LOC100333208	XP_003197661	NM_017676	GIN1	0.343839	down	0.0267176
LOC568902	XP_697355			0.343839	down	0.0042317
LOC100005283	NM_001245991			0.339721	down	9.25236e-14
LOC100535370	XP_003198767	NR_074078	RGS3	0.337699	down	0.00219282
LOC100536170	XP_003199297	NM_173512	SLC38A11	0.330614	down	0.0344115
LOC100331864	XP_002667440	NM_152868	KCNJ4	0.330614	down	0.00277731
LOC100003765	XP_001343238	NR_075083	NLRC3	0.322349	down	0.0171461
LOC567978	XP_696381	NM_001955	EDN1	0.322349	down	0.0171461
LOC100331021	XP_002663899			0.318051	down	1.88645e-09
LOC100334210	XP_002662587	NM_000557	GDF5	0.316694	down	1.51765e-07
LOC100001653	XP_001341607	NM_001005497	OR6C75	0.315186	down	0.000939388
mitfa	NM_130923	NM_198178	MITF	0.309455	down	0.00226999
cnr2	NM_212964	NM_001841	CNR2	0.306999	down	0.0217486
LOC100332841	XP_002667717	NM_001528	HGFAC	0.300859	down	0.00553234
LOC100535851	XP_003198567	NM_033210	ZNF502	0.297553	down	0.00145928
LOC555864	XP_683600	NM_172037	RDH10	0.297553	down	0.00145928
mc5rb	NM_173280	NM_005913	MC5R	0.286532	down	0.00687779
LOC100000469	XP_003197778			0.286532	down	0.000484511
igfbp6a	NM_001161401	NM_002178	IGFBP6	0.27729	down	0.000308886
rlbp1b	NM_205690	NM_000326	RLBP1	0.276661	down	5.90176e-103
LOC564614	XP_693039	NM_173595	ANKRD52	0.273508	down	0.00221039
cyp2x6	NM_001013565	NM_000775	CYP2J2	0.257879	down	0.000235688
LOC100537394	XP_003200843	NM_005935	AFF1	0.257879	down	0.0337449
bmf1	NM_001045224			0.257879	down	0.0337449
tpo	NM_001143753			0.257879	down	0.0337449
LOC561829	XP_690320	NM_005082	TRIM25	0.245599	down	0.0102056
tbx6	NM_131052	NM_080758	TBX6	0.245599	down	0.0102056
LOC555482	LOC555482			0.245599	down	0.0102056
isg15	NM_001204169	NM_021009	UBC	0.244996	down	1.02436e-43
LOC100333478	XP_002662086	NM_001001852	PIM3	0.238777	down	0.00318866
crygm1	NM_001007785	NM_005210	CRYGB	0.238777	down	0.00318866
LOC100536785	XP_003199249	NM_145019	FAM124A	0.23713	down	0.000173868
LOC558520	XP_686842	NM_032503	MCHR2	0.234436	down	0.0201547
mxe	NM_182867	NM_002462	MX1	0.228056	down	7.02655e-07
lrrc10	NM_001009559	NM_201550	LRRC10	0.22621	down	0.0019399
scpp6	NM_001145237			0.214899	down	0.0401272
LOC100537589	XP_003199498	NM_173589	DNHD1	0.214899	down	0.0401272
LOC100535645	XP_003198101	NM_001732	BTN1A1	0.214899	down	0.0401272
LOC100535076	XP_003199023			0.214899	down	0.0401272
LOC560897	XP_689389	NM_021059	HIST2H3C	0.214899	down	0.0401272
snapc1a	NM_200263	NM_003082	SNAPC1	0.214899	down	0.0401272
LOC100006601	XP_001345297			0.214899	down	0.0401272
LOC556241	XP_684086	NM_017920	URGCP	0.210845	down	5.24746e-14
kcne4	NM_001082897	NM_080671	KCNE4	0.202258	down	0.00220908
LOC100004008	XP_003199508	NM_032626	RBBP6	0.198369	down	0.00703627
LOC559645	XP_688099	NM_017515	SLC35F2	0.198369	down	0.00703627
cyp2aa9	NM_001079851	NM_000775	CYP2J2	0.191022	down	0.0230759
LOC100148280	XP_001919220	NM_182790	NAMPT	0.191022	down	0.0230759
LOC100333119	XP_002664076	NM_173537	GTF2IRD2	0.191022	down	0.0230759
LOC100537990	XP_003201411	NM_001805	CEBPE	0.191022	down	0.0230759
LOC560010	XP_001920233			0.191022	down	0.001312
he1a	NM_001045174			0.191022	down	0.001312
LOC100535167	XP_003200475			0.187057	down	1.3284e-102
rpe65a	NM_200751			0.18674	down	1.87354e-75
ftr11	NM_001110397	NM_006470	TRIM16	0.184199	down	0.00412161
LOC100536060	LOC100536060			0.184199	down	0.00412161
LOC560088	XP_688575	NM_001748	CAPN2	0.184199	down	0.00412161
LOC793473	XP_001333235	NM_002029	FPR1	0.171919	down	0.013201
LOC100535307	XP_003198900	NM_173811	HARBI1	0.171919	down	0.013201
LOC100536728	XP_003198304	NM_017579	DMBT1	0.171919	down	0.013201
LOC559748	XP_688207	NM_001198908	CCDC169	0.171919	down	0.013201
MGC174857	NM_001103115	NM_001333	CTSL2	0.171919	down	0.013201
socs4	NM_001111225	NM_199421	SOCS4	0.171919	down	8.90888e-05
LOC100535984	XP_003200527			0.171919	down	0.00240309
LOC100536123	XP_003198276	NM_017579	DMBT1	0.171919	down	0.000456874
stat1b	NM_200091	NM_139266	STAT1	0.165552	down	3.26072e-20
LOC100000685	XP_001340836	NM_003060	SLC22A5	0.163733	down	0.000268122
LOC100331077	XP_002667517	NM_007232	HRH3	0.15629	down	0.00752132
LOC100331807	XP_002665976	NM_198179	QRFPR	0.15629	down	0.00752132
LOC100537165	XP_003197993	NM_002438	MRC1	0.143266	down	0.00427181
LOC100001785	XP_001341714	NM_001333	CTSL2	0.132246	down	0.00242034
LOC100329731	XP_002663589			0.12894	down	0.000154079
LOC570432	XP_706556	NR_033212	CXorf65	0.1228	down	0.0013688
he1b	NM_213635			0.1228	down	0.0013688
LOC567480	XP_695868	NM_153498	CAMK1D	0.110916	down	1.14139e-06
LOC560098	LOC560098			0.10745	down	0.000436152
ifit2	XP_001334890	NM_001548	IFIT1	0.0994092	down	2.73704e-78
LOC794786	XP_001334809	NM_001548	IFIT1	0.0929908	down	4.63202e-69
mxb	NM_001128672	NM_002462	MX1	0.0859597	down	5.62859e-07
rsad2	NM_001025556	NM_080657	RSAD2	0.0618272	down	4.54858e-87
LOC567441	XP_695829	NM_012420	IFIT5	0.0554579	down	8.25892e-08
LOC794824	XP_001333103			0.0343839	down	6.882e-45
LOC556575	LOC556575			0.0339315	down	4.28805e-18
LOC100334797	XP_003197675	NM_002462	MX1	0	down	1.42794e-08
LOC100148091	NM_001145631	NM_022079	HERC4	0	down	2.48363e-06
LOC100333844	XP_002661010	NR_072980	NIM1	0	down	0.00228469
cyp11a1	NM_152953	NM_001099773	CYP11A1	0	down	0.00228469
LOC100007058	XP_001345621			0	down	0.00386719
LOC100329579	XP_002661082	NM_021071	ART4	0	down	0.0041711
LOC796981	NM_001135982			0	down	0.00704845
LOC100537639	XP_003199225			0	down	0.00704845
LOC793898	XP_001920428	NM_005082	TRIM25	0	down	0.00766574
gtf3ab	NM_001089544	NM_002097	GTF3A	0	down	0.0128817
LOC557816	XP_686052	NM_182790	NAMPT	0	down	0.0128817
LOC558721	XP_687069			0	down	0.0141895
LOC100333313	XP_002664271	NM_015038	KIAA0754	0	down	0.0141895
LOC100535991	XP_003201455	NM_001039958	MESP2	0	down	0.0141895
LOC562852	NM_001128247	NM_001178065	CASR	0	down	0.0141895
msh4	XP_688406	NM_002440	MSH4	0	down	0.0141895
LOC566452	XP_694814	NM_006258	PRKG1	0	down	0.0236015
LOC100538081	XP_003199807	NM_153810	CACUL1	0	down	0.026471
LOC799358	XP_001337035			0	down	0.026471
LOC100150038	XP_001922352	NM_003540	HIST1H4F	0	down	0.026471
LOC566050	NM_001144048	NM_171982	TRIM35	0	down	0.026471
LOC100334164	XP_002664211	NM_021071	ART4	0	down	0.0433359
LOC100537583	XP_003198091	NM_021071	ART4	0	down	0.0433359
LOC100535795	XP_003199941			0	down	0.0433359
LOC100330735	XP_002662385	NM_001001852	PIM3	0	down	0.0433359
v2rh13	XP_685124	NM_001178065	CASR	0	down	0.0433359
