# Supplementary material for: High-throughput RNA sequencing reveals the effects of 2,2′,4,4′ -tetrabromodiphenyl ether on retina and bone development of zebrafish larvae
Source: BMC Genomics. 2015 Jan 23;16(1):23. doi: 10.1186/s12864-014-1194-5 (PMC4312473; doi:10.1186/s12864-014-1194-5)
Supplement: Additional file 5: Table S5. — Primers used for quantitative PCR amplification. [file 12864_2014_1194_MOESM5_ESM.xls]

## Sheet: Sheet1
Table S1 Primers used for quantitative PCR amplification.
Genes	Accession number	Primers
hsp70	NM_131397	F: 5’-TCCCTGGTAGAGTTTGGAGATGA-3’
		R: 5’-GAAGTGCAATGAAGCCGTGAG-3’
rx2	NM_131226	F: 5’-ATTGGTGGTCGGTTGAAGGA-3’
		R: 5’-AAAATGGCGAAGGCAAGAAA-3’
opn1sw1	NM_131319	F: 5’-GCGGTAATCCTTGTTTGGCTCAT-3’
		R: 5’-CAGAGTCCACCCAGAAGGCAGAG-3’
LOC799791	XM_003199701	F: 5’-TTCCATCCCGATTCTCCAAAC-3’
		R: 5’-TTCCTTCGCTATTCCCTCAGAC-3’
cyp2k6	NM_200509	F: 5’-CGTCCACCGATCACTCGTTCAATC-3’
		R: 5’-CCGATACTACAGTCACAACGCTAC-3’
fetub	XM_001922652	F: 5’-CGAAGCGGAAGCTCTTGTAATG-3’
		R: 5’-ACGGTGCCCAGACTGCCCTAT-3’
ch25h	NM_001008652	F: 5’-CCAGTGAGTGAAGTATGGAGCGTAG-3’
		R: 5’-AGTTGAGGACCATTGTGGCTAT-3’
sesn2	NM_001079975	F: 5’-GCCGTGATCCTCCCATGAATAG-3’
		R: 5’-CGGTTTGTCGTGGACGCAGATT-3’
lepb	NM_001030186	F: 5'-TCTCAGCCACATCTGTATCTTTGC-3'
		R: 5'-CCCCGTCACCTCCAACTACCT-3'
pth1a	NM_212950	F: 5'-GCTCCTTGAGTTCGGGAATAATGT-3'
		R: 5'-GAAGCAAACGGGCAGTGAATGA-3'
rpl13a	NM_212784	F: 5’-GTGATATGATCCACGGGAAGGGT-3’
		R: 5’-CCATCTCCTCGGTCGTCTTTC-3’
